# Supplementary material for: The effect of a novel AQP4 facilitator, TGN-073, on glymphatic transport captured by diffusion MRI and DCE-MRI
Source: PLoS One. 2023 Mar 15;18(3):e0282955. doi: 10.1371/journal.pone.0282955 (PMC10016657; doi:10.1371/journal.pone.0282955)
Supplement: S1 File — (ZIP) [file pone.0282955.s002.zip]

Archive with 63 entries (57 files):
- S2 DWI dataset/
- S2 DWI dataset/7/
- S2 DWI dataset/7/acqp
- S2 DWI dataset/7/AdjStatePerScan
- S2 DWI dataset/7/fid
- S2 DWI dataset/7/method
- S2 DWI dataset/7/pdata/
- S2 DWI dataset/7/pdata/1/
- S2 DWI dataset/7/pdata/1/2dseq
- S2 DWI dataset/7/pdata/1/d3proc
- S2 DWI dataset/7/pdata/1/id
- S2 DWI dataset/7/pdata/1/meta
- S2 DWI dataset/7/pdata/1/procs
- S2 DWI dataset/7/pdata/1/reco
- S2 DWI dataset/7/pdata/1/roi
- S2 DWI dataset/7/pdata/1/visu_pars
- S2 DWI dataset/7/pdata/2/
- S2 DWI dataset/7/pdata/2/2dseq
- S2 DWI dataset/7/pdata/2/d3proc
- S2 DWI dataset/7/pdata/2/id
- S2 DWI dataset/7/pdata/2/isa
- S2 DWI dataset/7/pdata/2/meta
- S2 DWI dataset/7/pdata/2/procs
- S2 DWI dataset/7/pdata/2/roi
- S2 DWI dataset/7/pdata/2/visu_pars
- S2 DWI dataset/7/pulseprogram
- S2 DWI dataset/7/spnam0
- S2 DWI dataset/7/spnam23
- S2 DWI dataset/7/spnam26
- S2 DWI dataset/7/uxnmr.par
- S2 DWI dataset/AA291121_AA_GLY_GD_1_65_AA_GLY_GD_1_65__E7_P1_2.16.756.5.5.100.2927459608.14446.1638188013.120/
- S2 DWI dataset/AA291121_AA_GLY_GD_1_65_AA_GLY_GD_1_65__E7_P1_2.16.756.5.5.100.2927459608.14446.1638188013.120/PvMRIm01
- S2 DWI dataset/AA291121_AA_GLY_GD_1_65_AA_GLY_GD_1_65__E7_P1_2.16.756.5.5.100.2927459608.14446.1638188013.120/PvMRIm02
- S2 DWI dataset/AA291121_AA_GLY_GD_1_65_AA_GLY_GD_1_65__E7_P1_2.16.756.5.5.100.2927459608.14446.1638188013.120/PvMRIm03
- S2 DWI dataset/AA291121_AA_GLY_GD_1_65_AA_GLY_GD_1_65__E7_P1_2.16.756.5.5.100.2927459608.14446.1638188013.120/PvMRIm04
- S2 DWI dataset/AA291121_AA_GLY_GD_1_65_AA_GLY_GD_1_65__E7_P1_2.16.756.5.5.100.2927459608.14446.1638188013.120/PvMRIm05
- S2 DWI dataset/AA291121_AA_GLY_GD_1_65_AA_GLY_GD_1_65__E7_P1_2.16.756.5.5.100.2927459608.14446.1638188013.120/PvMRIm06
- S2 DWI dataset/AA291121_AA_GLY_GD_1_65_AA_GLY_GD_1_65__E7_P1_2.16.756.5.5.100.2927459608.14446.1638188013.120/PvMRIm07
- S2 DWI dataset/AA291121_AA_GLY_GD_1_65_AA_GLY_GD_1_65__E7_P1_2.16.756.5.5.100.2927459608.14446.1638188013.120/PvMRIm08
- S2 DWI dataset/AA291121_AA_GLY_GD_1_65_AA_GLY_GD_1_65__E7_P1_2.16.756.5.5.100.2927459608.14446.1638188013.120/PvMRIm09
- S2 DWI dataset/AA291121_AA_GLY_GD_1_65_AA_GLY_GD_1_65__E7_P1_2.16.756.5.5.100.2927459608.14446.1638188013.120/PvMRIm10
- S2 DWI dataset/AA291121_AA_GLY_GD_1_65_AA_GLY_GD_1_65__E7_P1_2.16.756.5.5.100.2927459608.14446.1638188013.120/PvMRIm11
- S2 DWI dataset/AA291121_AA_GLY_GD_1_65_AA_GLY_GD_1_65__E7_P1_2.16.756.5.5.100.2927459608.14446.1638188013.120/PvMRIm12
- S2 DWI dataset/AA291121_AA_GLY_GD_1_65_AA_GLY_GD_1_65__E7_P1_2.16.756.5.5.100.2927459608.14446.1638188013.120/PvMRIm13
- S2 DWI dataset/AA291121_AA_GLY_GD_1_65_AA_GLY_GD_1_65__E7_P1_2.16.756.5.5.100.2927459608.14446.1638188013.120/PvMRIm14
- S2 DWI dataset/AA291121_AA_GLY_GD_1_65_AA_GLY_GD_1_65__E7_P1_2.16.756.5.5.100.2927459608.14446.1638188013.120/PvMRIm15
- S2 DWI dataset/AA291121_AA_GLY_GD_1_65_AA_GLY_GD_1_65__E7_P1_2.16.756.5.5.100.2927459608.14446.1638188013.120/PvMRIm16
- S2 DWI dataset/AA291121_AA_GLY_GD_1_65_AA_GLY_GD_1_65__E7_P1_2.16.756.5.5.100.2927459608.14446.1638188013.120/PvMRIm17
- S2 DWI dataset/AA291121_AA_GLY_GD_1_65_AA_GLY_GD_1_65__E7_P1_2.16.756.5.5.100.2927459608.14446.1638188013.120/PvMRIm18
- S2 DWI dataset/AA291121_AA_GLY_GD_1_65_AA_GLY_GD_1_65__E7_P1_2.16.756.5.5.100.2927459608.14446.1638188013.120/PvMRIm19
- S2 DWI dataset/AA291121_AA_GLY_GD_1_65_AA_GLY_GD_1_65__E7_P1_2.16.756.5.5.100.2927459608.14446.1638188013.120/PvMRIm20
- S2 DWI dataset/AA291121_AA_GLY_GD_1_65_AA_GLY_GD_1_65__E7_P1_2.16.756.5.5.100.2927459608.14446.1638188013.120/PvMRIm21
- S2 DWI dataset/AA291121_AA_GLY_GD_1_65_AA_GLY_GD_1_65__E7_P1_2.16.756.5.5.100.2927459608.14446.1638188013.120/PvMRIm22
- S2 DWI dataset/AA291121_AA_GLY_GD_1_65_AA_GLY_GD_1_65__E7_P1_2.16.756.5.5.100.2927459608.14446.1638188013.120/PvMRIm23
- S2 DWI dataset/AA291121_AA_GLY_GD_1_65_AA_GLY_GD_1_65__E7_P1_2.16.756.5.5.100.2927459608.14446.1638188013.120/PvMRIm24
- S2 DWI dataset/AA291121_AA_GLY_GD_1_65_AA_GLY_GD_1_65__E7_P1_2.16.756.5.5.100.2927459608.14446.1638188013.120/PvMRIm25
- S2 DWI dataset/AA291121_AA_GLY_GD_1_65_AA_GLY_GD_1_65__E7_P1_2.16.756.5.5.100.2927459608.14446.1638188013.120/PvMRIm26
- S2 DWI dataset/AA291121_AA_GLY_GD_1_65_AA_GLY_GD_1_65__E7_P1_2.16.756.5.5.100.2927459608.14446.1638188013.120/PvMRIm27
- S2 DWI dataset/AA291121_AA_GLY_GD_1_65_AA_GLY_GD_1_65__E7_P1_2.16.756.5.5.100.2927459608.14446.1638188013.120/PvMRIm28
- S2 DWI dataset/AA291121_AA_GLY_GD_1_65_AA_GLY_GD_1_65__E7_P1_2.16.756.5.5.100.2927459608.14446.1638188013.120/PvMRIm29
- S2 DWI dataset/AA291121_AA_GLY_GD_1_65_AA_GLY_GD_1_65__E7_P1_2.16.756.5.5.100.2927459608.14446.1638188013.120/PvMRIm30
- S2 DWI dataset/AA291121_AA_GLY_GD_1_65_AA_GLY_GD_1_65__E7_P1_2.16.756.5.5.100.2927459608.14446.1638188013.120/PvMRIm31
- S2 DWI dataset/AA291121_AA_GLY_GD_1_65_AA_GLY_GD_1_65__E7_P1_2.16.756.5.5.100.2927459608.14446.1638188013.120/PvMRIm32
