# Supplementary material for: The effect of a novel AQP4 facilitator, TGN-073, on glymphatic transport captured by diffusion MRI and DCE-MRI
Source: PLoS One. 2023 Mar 15;18(3):e0282955. doi: 10.1371/journal.pone.0282955 (PMC10016657; doi:10.1371/journal.pone.0282955)
Supplement: S1 File — (ZIP) [file pone.0282955.s002.zip › S2 DWI dataset/7/acqp]

##TITLE=Parameter List
##JCAMPDX=4.24
##DATATYPE=Parameter Values
##ORIGIN=Bruker BioSpin MRI GmbH
##OWNER=nmrsu
$$ Mon Nov 29 12:13:34 2021 GMT (UT+0h)  nmrsu
$$ /opt/PV5.1/data/nmrsu/nmr/AA291121.bg1/7/acqp
##$PULPROG=( 32 )
<DtiEpi.ppg>
##$GRDPROG=( 16 )
<>
##$ACQ_experiment_mode=ParallelExperiment
##$ACQ_ReceiverSelect=( 4 )
Yes Yes Yes Yes
##$ACQ_user_filter=No
$$ @vis= PULPROG GRDPROG ACQ_experiment_mode ACQ_ReceiverSelect
##$ACQ_DS_enabled=No
##$ACQ_switch_pll_enabled=No
##$ACQ_preload=0
##$ACQ_dim=2
$$ @vis= ACQ_user_filter ACQ_DS_enabled ACQ_switch_pll_enabled ACQ_preload
##$ACQ_dim_desc=( 2 )
Spatial Spatial
##$ACQ_size=( 2 )
3264 4
##$ACQ_ns_list_size=1
##$ACQ_ns=1
##$ACQ_phase_factor=1
$$ @vis= ACQ_dim ACQ_dim_desc ACQ_size ACQ_ns_list_size ACQ_ns
##$ACQ_scan_size=ACQ_phase_factor_scans
##$NI=8
##$NA=2
##$NAE=1
##$NR=4
##$DS=0
##$D=( 64 )
0.44781475 0.000132 0.001368 0.000142 0.000142 0.00033 0 0 2.5e-05 0 0 0 0 0 
0 0 0 0 0 0 0 0 0 0 0 0 0 0 0 0 0 0 0 0 0 0 0 0 0 0 0 0 0 0 0 0 0 0 0 0 0 0 0 
0 0 0 0 0 0 0 0 0 0 0
##$P=( 64 )
1000 5 0 0 0 0 0 0 0 0 0 0 0 0 0 0 0 0 0 0 0 0 0 0 0 0 0 0 0 0 0 0 0 0 0 0 0 
0 0 0 0 0 0 0 0 0 0 0 0 0 0 0 0 0 0 0 0 0 0 0 0 0 0 0
##$PL=( 64 )
0 120 0 0 0 0 0 0 0 0 0 0 0 0 0 0 0 0 0 0 0 0 0 0 0 0 0 0 0 0 0 0 0 0 0 0 0 0 
0 0 0 0 0 0 0 0 0 0 0 0 0 0 0 0 0 0 0 0 0 0 0 0 0 0
##$TPQQ=( 16 )
(<hermite.exc>, -5.84766514491158, 0) (<>, 30, 0) (<>, 30, 0) (<>, 30, 0) (<>,
 30, 0) (<>, 30, 0) (<>, 30, 0) (<>, 30, 0) (<>, 30, 0) (<>, 30, 0) (<>, 30, 
0) (<>, 30, 0) (<>, 30, 0) (<>, 30, 0) (<>, 30, 0) (<hermite.exc>, 
-5.84766514491158, 0)
##$DPQQ=( 16 )
(<>, 50, 0) (<>, 30, 0) (<>, 30, 0) (<>, 30, 0) (<>, 30, 0) (<>, 30, 0) (<>, 
30, 0) (<>, 30, 0) (<>, 30, 0) (<>, 30, 0) (<gauss512.exc>, 9.50360597809449, 
0) (<>, 30, 0) (<>, 30, 0) (<>, 30, 0) (<>, 30, 0) (<>, 30, 0)
##$SW_h=150000
##$SW=499.428052037276
$$ @vis= ACQ_phase_factor ACQ_scan_size NI NA NAE NR DS D P PL TPQQ DPQQ SW_h
##$FW=0
##$RG=101
##$AQ_mod=qdig
##$DR=20
##$PAPS=QP
##$PH_ref=0
##$ACQ_BF_enable=Yes
##$BF1=300.343561776551
##$SFO1=300.343561776551
##$O1=0
##$ACQ_O1_list_size=8
$$ @vis= SW RG AQ_mod DR PAPS PH_ref ACQ_BF_enable BF1 SFO1 O1
##$ACQ_O1_list=( 8 )
-19620 -8820 1980 12780 -14220 -3420 7380 18180
##$ACQ_O1B_list_size=8
##$ACQ_O1B_list=( 8 )
0 0 0 0 0 0 0 0
##$BF2=300.34
##$SFO2=300.34
##$O2=0
$$ @vis= ACQ_O1_list_size ACQ_O1_list ACQ_O1B_list_size ACQ_O1B_list BF2 SFO2
##$ACQ_O2_list_size=1
##$ACQ_O2_list=( 1 )
0
##$BF3=300.34
##$SFO3=300.34
##$O3=0
##$ACQ_O3_list_size=1
##$ACQ_O3_list=( 1 )
0
$$ @vis= O2 ACQ_O2_list_size ACQ_O2_list BF3 SFO3 O3 ACQ_O3_list_size
##$BF4=300.34
##$SFO4=300.34
##$O4=0
##$BF5=300.34
##$SFO5=300.34
##$O5=0
##$BF6=300.34
##$SFO6=300.34
##$O6=0
##$BF7=300.34
##$SFO7=300.34
##$O7=0
##$BF8=300.34
##$SFO8=300.34
##$O8=0
$$ @vis= ACQ_O3_list BF4 SFO4 O4 BF5 SFO5 O5 BF6 SFO6 O6 BF7 SFO7 O7 BF8 SFO8
##$NUC1=( 8 )
<1H>
##$NUC2=( 8 )
<off>
##$NUC3=( 8 )
<off>
##$NUC4=( 8 )
<off>
##$NUC5=( 8 )
<off>
##$NUC6=( 8 )
<off>
##$NUC7=( 8 )
<off>
##$NUC8=( 8 )
<off>
##$NUCLEUS=( 8 )
<1H>
##$ACQ_coil_config_file=( 512 )
<EDIT_T11070V3_0080_T11483V3_0039_1>
$$ @vis= O8 NUC1 NUC2 NUC3 NUC4 NUC5 NUC6 NUC7 NUC8 NUCLEUS
##$ACQ_coils=( 4 )
(<RF RES 300 1H 089/072 QUAD TO AD>, <BMRIDE>, <T11070V3>, <0033>, 20070827, 
VolumeCoil, 300, 1, 2, 1) (<RF ARR 300 1H R.BR 2X2 LIN RO AD>, <BMRIDE>, <
T11483V3>, <0039>, 20071026, SurfaceCoil, 300, 1, 4, 1) (<>, <>, <>, <>, 0, 
NoCoil, 0, 0, 0, 0) (<>, <>, <>, <>, 0, NoCoil, 0, 0, 0, 0)
##$ACQ_coil_elements=( 6 )
(0, 49, 1, 1, 0, 0, 0, 3, 1000, 5, <1H>, 1, txrx, preamp_probe, 0, 3, 1, 
voltageMode, activeHigh, -36, 0, 0, 0) (0, 49, 0, 1, 0, 0, 0, 3, 1000, 5, <1H
>, 1, txrx, preamp_probe, 0, 0, 0, voltageMode, hardwareCoded, -36, 0, 0, 0) (
1, 30, -1, 1, 0, 0, 0, 0, 0, 0, <1H>, 2, rx1, receiver_in, 2, 1, 6, 
voltageMode, activeLow, -36, 0, 0, 0) (1, 30, -1, 1, 0, 0, 0, 0, 0, 0, <1H>, 
2, rx2, receiver_in, 0, 1, 6, voltageMode, activeLow, -36, 0, 0, 0) (1, 30, 
-1, 1, 0, 0, 0, 0, 0, 0, <1H>, 2, rx3, receiver_in, 3, 1, 6, voltageMode, 
activeLow, -36, 0, 0, 0) (1, 30, -1, 1, 0, 0, 0, 0, 0, 0, <1H>, 2, rx4, 
receiver_in, 4, 1, 6, voltageMode, activeLow, -36, 0, 0, 0)
##$ACQ_operation_mode=( 64 )
<[1H] TX Volume, RX Surface Array>
##$ACQ_Routing=RouteDefinedByCoil
##$ACQ_Routing_base_ext=( 128 )
<parallel>
##$L=( 32 )
4 2 1 0 0 0 0 0 0 0 0 0 0 0 0 0 0 0 0 0 0 0 0 0 0 0 0 0 0 0 0 0
##$ACQ_vd_list_size=1
$$ @vis= ACQ_coil_config_file ACQ_coils ACQ_coil_elements ACQ_operation_mode L
##$ACQ_vd_list=( 1 )
1e-06
##$ACQ_vp_list_size=1
##$ACQ_vp_list=( 1 )
1e-06
##$ACQ_status=( 20 )
<S090>
##$ACQ_Routing_base=( 128 )
<1H>
##$ACQ_protocol_location=( 64 )
<Alaa>
$$ @vis= ACQ_vd_list_size ACQ_vd_list ACQ_vp_list_size ACQ_vp_list ACQ_status
##$ACQ_protocol_name=( 64 )
<DWI_EPI_1.5mm_4shots_new>
##$ACQ_scan_name=( 64 )
<DWI_EPI_1.5mm_4shots_new>
##$ACQ_method=( 20 )
<DtiEpi>
##$ACQ_completed=Yes
$$ @vis= ACQ_protocol_location ACQ_protocol_name ACQ_scan_name ACQ_method
##$ACQ_pipe_status=Wrapup
##$ACQ_scans_completed=0
##$ACQ_nr_completed=4
##$ACQ_total_completed=128
$$ @vis= ACQ_completed ACQ_pipe_status ACQ_scans_completed ACQ_nr_completed
##$ACQ_word_size=_32_BIT
##$NECHOES=1
##$ACQ_n_echo_images=1
##$ACQ_n_movie_frames=4
$$ @vis= ACQ_total_completed ACQ_word_size NECHOES ACQ_n_echo_images
##$ACQ_echo_descr=( 1, 20 )
<>
##$ACQ_movie_descr=( 4, 20 )
<A0 1 B 19> <Dir 1 B 1126> <Dir 2 B 1126> <Dir 3 B 1200>
##$ACQ_fov=( 2 )
2.5 2.5
##$ACQ_read_ext=1
$$ @vis= ACQ_n_movie_frames ACQ_echo_descr ACQ_movie_descr ACQ_fov
##$ACQ_slice_angle=( 1 )
0
##$ACQ_slice_orient=Arbitrary_Oblique
##$ACQ_patient_pos=Head_Supine
##$ACQ_read_offset=( 8 )
0 0 0 0 0 0 0 0
$$ @vis= ACQ_read_ext ACQ_slice_angle ACQ_slice_orient ACQ_patient_pos
##$ACQ_phase1_offset=( 8 )
0 0 0 0 0 0 0 0
##$ACQ_phase2_offset=( 8 )
0 0 0 0 0 0 0 0
##$ACQ_slice_sepn=( 1 )
1.5
##$ACQ_slice_sepn_mode=Contiguous
$$ @vis= ACQ_read_offset ACQ_phase1_offset ACQ_phase2_offset ACQ_slice_sepn
##$ACQ_slice_thick=1.5
##$ACQ_slice_offset=( 8 )
-5.45 -3.95 -2.45 -0.95 0.55 2.05 3.55 5.05
##$ACQ_obj_order=( 8 )
0 2 4 6 1 3 5 7
##$ACQ_flip_angle=87.40454240837
$$ @vis= ACQ_slice_sepn_mode ACQ_slice_thick ACQ_slice_offset ACQ_obj_order
##$ACQ_flipback=No
##$ACQ_echo_time=( 1 )
23.212
##$ACQ_inter_echo_time=( 1 )
0.64
##$ACQ_recov_time=( 1 )
3999.5
$$ @vis= ACQ_flip_angle ACQ_flipback ACQ_echo_time ACQ_inter_echo_time
##$ACQ_repetition_time=( 1 )
4000
##$ACQ_scan_time=0
##$ACQ_inversion_time=( 1 )
0
##$ACQ_temporal_delay=( 1 )
0
$$ @vis= ACQ_recov_time ACQ_repetition_time ACQ_scan_time ACQ_inversion_time
##$ACQ_time=( 24 )
<12:11:13 29 Nov 2021>
##$ACQ_time_points=( 4 )
0 32 64 96
##$ACQ_abs_time=1638187873
##$ACQ_operator=( 16 )
<nmrsu>
##$ACQ_RF_power=0
$$ @vis= ACQ_temporal_delay ACQ_time ACQ_time_points ACQ_abs_time ACQ_operator
##$ACQ_transmitter_coil=( 16 )
<>
##$ACQ_contrast_agent=( 20 )
<>
##$ACQ_trigger_enable=No
$$ @vis= ACQ_RF_power ACQ_transmitter_coil ACQ_contrast_agent
##$ACQ_trigger_reference=( 16 )
< >
##$ACQ_trigger_delay=1
##$ACQ_institution=( 48 )
<Univ. of Glasgow>
$$ @vis= ACQ_trigger_enable ACQ_trigger_reference ACQ_trigger_delay
##$ACQ_station=( 64 )
<PharmaScan70/16>
##$ACQ_sw_version=( 65 )
<PV 5.1>
##$ACQ_calib_date=( 24 )
<16:06:30 24 Aug 2020>
##$ACQ_grad_str_X=0
$$ @vis= ACQ_institution ACQ_station ACQ_sw_version ACQ_calib_date
##$ACQ_grad_str_Y=0
##$ACQ_grad_str_Z=0
##$ACQ_position_X=0
##$ACQ_position_Y=0
$$ @vis= ACQ_grad_str_X ACQ_grad_str_Y ACQ_grad_str_Z ACQ_position_X
##$ACQ_position_Z=0
##$BYTORDA=little
##$INSTRUM=( 64 )
<spect>
##$ACQ_fit_function_name=( 32 )
<dtraceb>
##$ACQ_adc_overflow=( 4 )
No No No No
$$ @vis= ACQ_position_Y ACQ_position_Z BYTORDA INSTRUM ACQ_fit_function_name
##$GRPDLY=68.0581207275391
##$FRQLO3=0
##$FQ1LIST=( 16 )
<ACQ_O1_list>
##$FQ2LIST=( 16 )
<ACQ_O2_list>
##$FQ3LIST=( 16 )
<ACQ_O3_list>
##$FQ8LIST=( 16 )
<ACQ_O1B_list>
$$ @vis= ACQ_adc_overflow GRPDLY FRQLO3 ACQ_INFO FQ1LIST FQ2LIST FQ3LIST
##$SP=( 32 )
-5.84766514491158 30 30 30 30 30 30 30 50 30 30 30 30 30 30 30 30 30 30 30 30 
30 30 -5.84766514491158 30 30 9.50360597809449 30 30 30 30 30
##$SPOFFS=( 32 )
0 0 0 0 0 0 0 0 0 0 0 0 0 0 0 0 0 0 0 0 0 0 0 0 0 0 0 0 0 0 0 0
##$SPNAM0=( 16 )
<hermite.exc>
##$SPNAM1=( 16 )
<>
##$SPNAM2=( 16 )
<>
##$SPNAM3=( 16 )
<>
##$SPNAM4=( 16 )
<>
##$SPNAM5=( 16 )
<>
##$SPNAM6=( 16 )
<>
##$SPNAM7=( 16 )
<>
$$ @vis= FQ8LIST SP SPOFFS SPNAM0 SPNAM1 SPNAM2 SPNAM3 SPNAM4 SPNAM5 SPNAM6
##$SPNAM8=( 16 )
<>
##$SPNAM9=( 16 )
<>
##$SPNAM10=( 16 )
<>
##$SPNAM11=( 16 )
<>
##$SPNAM12=( 16 )
<>
##$SPNAM13=( 16 )
<>
##$SPNAM14=( 16 )
<>
##$SPNAM15=( 16 )
<>
##$HPPRGN=normal
$$ @vis= SPNAM7 SPNAM8 SPNAM9 SPNAM10 SPNAM11 SPNAM12 SPNAM13 SPNAM14 SPNAM15
##$LOCNUC=( 8 )
<off>
##$QNP=1
##$SOLVENT=( 16 )
<>
##$DIGMOD=digital_mode
##$DIGTYP=DRU
##$DQDMODE=DQDMODE_add
##$DSPFIRM=DSP_standard
##$DECIM=133
##$DSPFVS=20
$$ @vis= HPPRGN LOCNUC QNP SOLVENT HIRES DIGMOD DIGTYP DQDMODE DSPFIRM DECIM
##$ACQ_scan_shift=-136
##$DEOSC=12224
##$DE=6
##$FCUCHAN=( 10 )
0 1 0 0 0 0 0 0 0 0
##$RSEL=( 10 )
0 1 0 0 0 0 0 0 0 0
##$SWIBOX=( 16 )
0 1 0 0 0 0 0 0 0 0 0 0 0 0 0 0
##$POWMOD=LOW
##$HPMOD=( 8 )
0 0 0 0 0 0 0 0
##$PRECHAN=( 16 )
-1 0 -1 -1 -1 -1 -1 -1 -1 -1 -1 -1 -1 -1 -1 -1
$$ @vis= DSPFVS ACQ_scan_shift DEOSC DE FCUCHAN RSEL SWIBOX POWMOD HPMOD
##$OBSCHAN=( 10 )
0 1 0 0 0 0 0 0 0 0
##$RECCHAN=( 16 )
0 1 0 0 0 0 0 0 0 0 0 0 0 0 0 0
##$RECSEL=( 16 )
0 2 0 0 0 0 0 0 0 0 0 0 0 0 0 0
##$RECPRE=( 16 )
-1 2 2 2 2 -1 -1 -1 -1 -1 -1 -1 -1 -1 -1 -1
##$NLOGCH=0
##$ACQ_n_trim=3
##$ACQ_trim=( 3, 3 )
28.7707688987988 28.7707688987988 28.7707688987988 -11.9036953192399 
-11.9036953192399 -11.9036953192399 100 100 100
$$ @vis= PRECHAN OBSCHAN RECCHAN RECSEL RECPRE NLOGCH AVANCE_PARS ACQ_n_trim
##$ACQ_scaling_read=1
##$ACQ_scaling_phase=1
##$ACQ_scaling_slice=1
$$ @vis= ACQ_trim ACQ_trim_values ACQ_scaling_read ACQ_scaling_phase
##$ACQ_grad_matrix=( 8, 3, 3 )
0.981627183447664 -0.190808995376545 1.16832954052291e-17 0.190808995376545 
0.981627183447664 -6.01053442967387e-17 0 6.12303176911189e-17 1 
0.981627183447664 -0.190808995376545 1.16832954052291e-17 0.190808995376545 
0.981627183447664 -6.01053442967387e-17 0 6.12303176911189e-17 1 
0.981627183447664 -0.190808995376545 1.16832954052291e-17 0.190808995376545 
0.981627183447664 -6.01053442967387e-17 0 6.12303176911189e-17 1 
0.981627183447664 -0.190808995376545 1.16832954052291e-17 0.190808995376545 
0.981627183447664 -6.01053442967387e-17 0 6.12303176911189e-17 1 
0.981627183447664 -0.190808995376545 1.16832954052291e-17 0.190808995376545 
0.981627183447664 -6.01053442967387e-17 0 6.12303176911189e-17 1 
0.981627183447664 -0.190808995376545 1.16832954052291e-17 0.190808995376545 
0.981627183447664 -6.01053442967387e-17 0 6.12303176911189e-17 1 
0.981627183447664 -0.190808995376545 1.16832954052291e-17 0.190808995376545 
0.981627183447664 -6.01053442967387e-17 0 6.12303176911189e-17 1 
0.981627183447664 -0.190808995376545 1.16832954052291e-17 0.190808995376545 
0.981627183447664 -6.01053442967387e-17 0 6.12303176911189e-17 1
##$NSLICES=8
##$ACQ_rare_factor=1
##$ACQ_phase_encoding_mode=( 2 )
Read Linear
$$ @vis= ACQ_scaling_slice ACQ_grad_matrix NSLICES ACQ_rare_factor
##$ACQ_phase_enc_start=( 2 )
-1 -1
##$GS_dim=2
##$GS_disp_update=Each_Accum
$$ @vis= ACQ_phase_encoding_mode ACQ_phase_enc_start GRAD_PARS GS_dim
##$GS_online_reco=Yes
##$GS_reco_display=Yes
##$GS_typ=Spectrometer_Parameters
##$GS_info_dig_filling=Yes
$$ @vis= GS_disp_update GS_online_reco GS_reco_display GS_typ
##$GS_info_normalized_area=No_info
##$GS_info_max_point=No_info
##$GS_get_info_points=No_info
$$ @vis= GS_info_dig_filling GS_info_normalized_area GS_info_max_point
##$GS_continue=Exit_gsauto
##$GO_init_files=No
##$GO_data_save=Yes
##$GO_block_size=continuous
$$ @vis= GS_get_info_points GS_continue GS GO_init_files GO_data_save
##$GO_raw_data_format=GO_32BIT_SGN_INT
##$GO_disp_update=Each_Accum
##$GO_online_reco=Yes
##$GO_reco_display=Yes
$$ @vis= GO_block_size GO_raw_data_format GO_disp_update GO_online_reco
##$GO_reco_each_nr=Yes
##$GO_max_reco_mem=0
##$GO_time_est=Yes
##$GO_use_macro=No
$$ @vis= GO_reco_display GO_reco_each_nr GO_max_reco_mem GO_time_est
##$GO_macro=( 4096 )
<>
$$ @vis= GO_use_macro GO ACQP
##END=
