# Supplementary material for: The effect of a novel AQP4 facilitator, TGN-073, on glymphatic transport captured by diffusion MRI and DCE-MRI
Source: PLoS One. 2023 Mar 15;18(3):e0282955. doi: 10.1371/journal.pone.0282955 (PMC10016657; doi:10.1371/journal.pone.0282955)
Supplement: S1 File — (ZIP) [file pone.0282955.s002.zip › S2 DWI dataset/7/AdjStatePerScan]

##TITLE=Parameter List
##JCAMPDX=4.24
##DATATYPE=Parameter Values
##ORIGIN=Bruker BioSpin MRI GmbH
##OWNER=nmrsu
$$ Mon Nov 29 12:11:13 2021 GMT (UT+0h)  nmrsu
$$ /opt/PV5.1/data/nmrsu/nmr/AA291121.bg1/7/AdjStatePerScan
##$AdjScanStateCompleted=Yes
##$AdjScanStateAdjName=( 1, 128 )
<RCVR_Standard>
##$AdjScanStateCategory=( 1 )
RCVR
##$AdjScanStateAdjustPars=( 1, 1024 )
<RG>
##$AdjScanStateTime=( 1, 21 )
<12:10:51 29 Nov 2021>
##$AdjScanStateExpno=( 1 )
7
##$AdjScanStateState=( 1 )
adj_successful
##$AdjScanStateResultId=( 1, 65 )
<>
##$AdjScanStateMethod=( 1, 128 )
<DtiEpi>
##END=
