# Supplementary material for: The effect of a novel AQP4 facilitator, TGN-073, on glymphatic transport captured by diffusion MRI and DCE-MRI
Source: PLoS One. 2023 Mar 15;18(3):e0282955. doi: 10.1371/journal.pone.0282955 (PMC10016657; doi:10.1371/journal.pone.0282955)
Supplement: S1 File — (ZIP) [file pone.0282955.s002.zip › S2 DWI dataset/7/method]

##TITLE=Parameter List
##JCAMPDX=4.24
##DATATYPE=Parameter Values
##ORIGIN=Bruker BioSpin MRI GmbH
##OWNER=nmrsu
$$ Mon Nov 29 12:13:34 2021 GMT (UT+0h)  nmrsu
$$ /opt/PV5.1/data/nmrsu/nmr/AA291121.bg1/7/method
##$Method=DtiEpi
##$PVM_EffSWh=150000
##$EchoTime=23.212
##$NSegments=4
##$PVM_RepetitionTime=4000
##$PackDel=0.33
##$PVM_NAverages=2
$$ @vis= Method PVM_EffSWh EchoTime NSegments PVM_RepetitionTime PackDel
##$PVM_NRepetitions=1
##$PVM_ScanTimeStr=( 16 )
<0h2m8s0ms>
##$PVM_DeriveGains=Yes
##$PVM_DiffPrepMode=StimulatedEcho
$$ @vis= PVM_NAverages PVM_NRepetitions PVM_ScanTimeStr PVM_DeriveGains
##$PVM_DwUsedSliceThick=1.5
##$PVM_DwVisiblePars=Yes
##$PVM_DwTm=18.936
##$PVM_DwMinTm=4.67
$$ @vis= PVM_DiffPrepMode PVM_DwUsedSliceThick PVM_DwVisiblePars PVM_DwTm
##$PVM_DwExcPulseEnum=hermite
##$PVM_DwExcPulse=(1, 5400, 87.40454240837, -5.84766514491158, 100, 0, 100, 
LIB_EXCITATION, <hermite.exc>, 5400, 0.1794, 50, 0.1024, conventional)
##$PVM_DwSliceGradDur=1.792
##$PVM_DwSliceGrad=28.7707688987988
$$ @vis= PVM_DwMinTm PVM_DwExcPulseEnum PVM_DwExcPulse PVM_DwSliceGradDur
##$PVM_DwSliceGradLim=50
##$PVM_TeDwSliceSpoilGradDur=1
##$PVM_TeDwSliceSpoilGrad=20
$$ @vis= PVM_DwSliceGrad PVM_DwSliceGradLim PVM_TeDwSliceSpoilGradDur
##$PVM_TeDwSliceSpoilGradLim=50
##$PVM_TmDwSliceSpoilGradDur=3
$$ @vis= PVM_TeDwSliceSpoilGrad PVM_TeDwSliceSpoilGradLim
##$PVM_TmDwSliceSpoilGradLim=50
##$PVM_DwGradDur=( 1 )
4
$$ @vis= PVM_TmDwSliceSpoilGradDur PVM_TmDwSliceSpoilGradLim DW_SliceSelection
##$PVM_DwGradSep=( 1 )
30
##$PVM_DwDirectScale=No
##$PVM_DwMeasMode=DW_Contrast
##$PVM_DwNDiffDir=3
$$ @vis= PVM_DwGradDur PVM_DwGradSep PVM_DwDirectScale PVM_DwMeasMode
##$PVM_DwNDiffExpEach=1
##$PVM_DwAoImages=1
##$PVM_DwDir=( 3, 3 )
1 0 0 0 1 0 0 0 1
##$PVM_DwDgSwitch=MonopolarDw
$$ @vis= PVM_DwNDiffDir PVM_DwNDiffExpEach PVM_DwAoImages PVM_DwDir
##$PVM_DwMaxBval=2584.36088466489
##$PVM_DwBvalEach=( 1 )
1000
##$PVM_DwGradAmp=( 1 )
62.2047315806115
##$PVM_DwNDiffExp=4
$$ @vis= PVM_DwDgSwitch PVM_DwMaxBval PVM_DwBvalEach PVM_DwGradAmp
##$PVM_DwBMat=( 4, 3, 3 )
3.80145107177802 3.80145107177802 6.48280909929827 3.80145107177802 
3.80145107177802 6.48280909929827 6.48280909929827 6.48280909929827 
11.1393610602341 1110.68767851651 57.2445647941455 97.0894717403805 
57.2445647941455 3.80145107177802 6.48280909929827 97.0894717403805 
6.48280909929827 11.1393610602341 3.80145107177802 57.2445647941455 
6.48280909929827 57.2445647941455 1110.68767851651 97.0894717403805 
6.48280909929827 97.0894717403805 11.1393610602341 3.80145107177802 
3.80145107177802 59.9259228216657 3.80145107177802 3.80145107177802 
59.9259228216657 59.9259228216657 59.9259228216657 1192.3526863424
##$PVM_DwEffBval=( 4 )
18.7422632037901 1125.62849064852 1125.62849064852 1199.95558848595
##$PVM_DwGradVec=( 4, 3 )
0 0 0 0.622047315806115 0 0 0 0.622047315806115 0 0 0 0.622047315806115
##$PVM_DwGradRead=( 4 )
0 0.622047315806115 0 0
##$PVM_DwGradPhase=( 4 )
0 0 0.622047315806115 0
$$ @vis= PVM_DwNDiffExp PVM_DwBMat PVM_DwEffBval PVM_DwGradVec PVM_DwGradRead
##$PVM_DwGradSlice=( 4 )
0 0 0 0.622047315806115
##$PVM_DwSpDir=( 4, 3 )
0.2 0.2 0.2 0.2 0.2 0.2 0.2 0.2 0.2 0.2 0.2 0.2
##$PVM_DwPerSep=( 1 )
22.748
##$PVM_DwMinPerSep=( 1 )
8.482
$$ @vis= PVM_DwGradPhase PVM_DwGradSlice PVM_DwSpDir PVM_DwPerSep
##$PVM_DwModDur=34.592
##$PVM_DwModEchDel=15.656
##$PVM_DwEffGradTraj=( 6 )
(0.362000000000001, 0.132, 0.132, 4, 62.2047315806115, RPS_KS, 0 0 1) (7.756, 
0.132, 0.132, 1, 20, RPS_KS, 0 0 1) (8.624, 0.132, 0, 0.896, 28.7707688987988,
 RPS_KS, 0 0 1) (28.456, 0, 0.132, 0.896, -28.7707688987988, RPS_KS, 0 0 1) (
29.22, 0.132, 0.132, 1, -20, RPS_KS, 0 0 1) (30.362, 0.132, 0.132, 4, 
-62.2047315806115, RPS_KS, 0 0 1)
##$PVM_EncUseMultiRec=Yes
$$ @vis= PVM_DwMinPerSep PVM_DwModDur PVM_DwModEchDel DiffOutput Diffusion
##$PVM_EncActReceivers=( 4 )
On On On On
##$PVM_EncZfRead=1
##$PVM_EncPpiAccel1=1
##$PVM_EncPftAccel1=1.4
$$ @vis= PVM_EncUseMultiRec PVM_EncActReceivers PVM_EncZfRead PVM_EncPpiAccel1
##$PVM_EncPftOverscans1=21
##$PVM_EncZfAccel1=1
##$PVM_EncOrder1=LINEAR_ENC
##$PVM_EncMatrix=( 2 )
96 68
$$ @vis= PVM_EncPftAccel1 PVM_EncPftOverscans1 PVM_EncZfAccel1 PVM_EncOrder1
##$PVM_EncSteps1=( 68 )
-21 -17 -13 -9 -5 -1 3 7 11 15 19 23 27 31 35 39 43 -20 -16 -12 -8 -4 0 4 8 
12 16 20 24 28 32 36 40 44 -19 -15 -11 -7 -3 1 5 9 13 17 21 25 29 33 37 41 45 
-18 -14 -10 -6 -2 2 6 10 14 18 22 26 30 34 38 42 46
##$PVM_EncCentralStep1=6
##$PVM_EncTotalAccel=1.41176470588235
##$PVM_EncNReceivers=4
$$ @vis= PVM_EncMatrix PVM_EncSteps1 PVM_EncCentralStep1 PVM_EncTotalAccel
##$PVM_EncAvailReceivers=4
##$PVM_EncChanScaling=( 4 )
1 1 1 1
##$PVM_OperationMode=( 64 )
<[1H] TX Volume, RX Surface Array>
$$ @vis= PVM_EncNReceivers PVM_EncAvailReceivers PVM_EncChanScaling
##$PVM_EpiNavigatorMode=No_navigators
##$PVM_EpiPrefixNavYes=No
##$PVM_EpiCombine=No
$$ @vis= PVM_OperationMode Encoding_Output Encoding PVM_EpiPrefixNavYes
##$PVM_EpiGradSync=Yes
##$PVM_EpiRampMode=UserSlope
##$PVM_EpiRampForm=Line
##$PVM_EpiRampComp=No
$$ @vis= PVM_EpiCombine PVM_EpiGradSync PVM_EpiRampMode PVM_EpiRampForm
##$PVM_EpiNShots=4
##$PVM_EpiEchoPosition=29.4117647058824
##$PVM_EpiRampTime=0.16
##$PVM_EpiSlope=40
$$ @vis= PVM_EpiRampComp PVM_EpiNShots PVM_EpiEchoPosition PVM_EpiRampTime
##$PVM_EpiEffSlope=39.5598072358484
##$PVM_EpiBlipTime=0.149918632563983
##$PVM_EpiEchoDelay=5.404
##$PVM_EpiModuleTime=14.31
$$ @vis= PVM_EpiSlope PVM_EpiEffSlope PVM_EpiBlipTime PVM_EpiEchoDelay
##$PVM_EpiGradDwellTime=10
##$PVM_EpiAutoGhost=Yes
##$PVM_EpiMaxOrder=1
$$ @vis= PVM_EpiModuleTime PVM_EpiGradDwellTime PVM_EpiAutoGhost
##$PVM_EpiDoubleShotAdj=In_Multishot
##$PVM_EpiAcqDelayTrim=1.73472347597681e-15
##$PVM_EpiBlipsOff=No
$$ @vis= PVM_EpiMaxOrder PVM_EpiDoubleShotAdj PVM_EpiAcqDelayTrim
##$PVM_EpiBlipAsym=0
##$PVM_EpiReadAsym=0
##$PVM_EpiReadDephTrim=100
##$PVM_EpiEchoTimeShifting=Yes
$$ @vis= PVM_EpiBlipsOff PVM_EpiBlipAsym PVM_EpiReadAsym PVM_EpiReadDephTrim
##$PVM_EpiEchoShiftA=( 4 )
0.001 0.161 0.321 0.481
##$PVM_EpiEchoShiftB=( 4 )
0.639 0.479 0.319 0.159
##$PVM_EpiDriftCorr=No
$$ @vis= PVM_EpiEchoTimeShifting PVM_EpiEchoShiftA PVM_EpiEchoShiftB
##$PVM_EpiGrappaSegAdj=Yes
##$PVM_EpiGrappaThresh=0.05
$$ @vis= PVM_EpiDriftCorr PVM_EpiGrappaSegAdj PVM_EpiGrappaThresh
##$PVM_EpiEchoSpacing=0.64
##$PVM_EpiEffBandwidth=6250
##$PVM_EpiDephaseTime=1.224
$$ @vis= EPI_Corrections PVM_EpiEchoSpacing PVM_EpiEffBandwidth
##$PVM_EpiDephaseRampTime=0.132
##$PVM_EpiPlateau=0.32
##$PVM_EpiAcqDelay=1.384
$$ @vis= PVM_EpiDephaseTime PVM_EpiDephaseRampTime PVM_EpiPlateau
##$PVM_EpiInterTime=0.16
##$PVM_EpiSwitchTime=0.32
##$PVM_EpiReadDephGrad=-0.105387431863732
$$ @vis= PVM_EpiAcqDelay PVM_EpiInterTime PVM_EpiSwitchTime
##$PVM_EpiReadOddGrad=-0.47951281497998
##$PVM_EpiReadEvenGrad=0.47951281497998
##$PVM_EpiPhaseDephGrad=-0.0551045395365919
$$ @vis= PVM_EpiReadDephGrad PVM_EpiReadOddGrad PVM_EpiReadEvenGrad
##$PVM_EpiPhaseRephGrad=-0.13225089488782
##$PVM_EpiBlipOddGrad=0.170585979618095
##$PVM_EpiBlipEvenGrad=0.170585979618095
$$ @vis= PVM_EpiPhaseDephGrad PVM_EpiPhaseRephGrad PVM_EpiBlipOddGrad
##$PVM_EpiPhaseEncGrad=0.170585979618095
##$PVM_EpiPhaseRewGrad=-0.170585979618095
##$PVM_EpiNEchoes=17
$$ @vis= PVM_EpiBlipEvenGrad PVM_EpiPhaseEncGrad PVM_EpiPhaseRewGrad
##$PVM_EpiEchoCounter=8
##$PVM_EpiRampUpIntegral=0.5
##$PVM_EpiRampDownIntegral=0.5
$$ @vis= PVM_EpiNEchoes PVM_EpiEchoCounter PVM_EpiRampUpIntegral
##$PVM_EpiBlipIntegral=0.5
##$PVM_EpiSlopeFactor=1
##$PVM_EpiSlewRate=880.281690140845
$$ @vis= PVM_EpiRampDownIntegral PVM_EpiBlipIntegral PVM_EpiSlopeFactor
##$PVM_EpiNSamplesPerScan=1632
##$PVM_EpiPrefixNavDur=0
##$PVM_EpiPrefixNavSize=0
$$ @vis= PVM_EpiSlewRate PVM_EpiNSamplesPerScan PVM_EpiPrefixNavDur
##$PVM_EpiNScans=32
##$PVM_EpiNInitNav=0
##$PVM_EpiAdjustMode=0
##$PVM_EpiReadCenter=52
$$ @vis= PVM_EpiPrefixNavSize PVM_EpiNScans PVM_EpiNInitNav PVM_EpiAdjustMode
##$PVM_EpiPhaseCorrection=( 4, 16 )
0.147544948225181 -0.382705812926273 0.0581261255652591 -0.387476671240273 
0.262978172392354 -0.386187525935591 -0.171491581513821 -0.390563016912097 
0.126681753830279 -0.385377006332378 0.293707449664063 -0.388116859892492 
-0.0587790708814105 -0.389033831295098 0.286622370788874 -0.387971398416967 
0.147544948225181 -0.382705812926273 0.0581261255652591 -0.387476671240273 
0.262978172392354 -0.386187525935591 -0.171491581513821 -0.390563016912097 
0.126681753830279 -0.385377006332378 0.293707449664063 -0.388116859892492 
-0.0587790708814105 -0.389033831295098 0.286622370788874 -0.387971398416967 
0.147544948225181 -0.382705812926273 0.0581261255652591 -0.387476671240273 
0.262978172392354 -0.386187525935591 -0.171491581513821 -0.390563016912097 
0.126681753830279 -0.385377006332378 0.293707449664063 -0.388116859892492 
-0.0587790708814105 -0.389033831295098 0.286622370788874 -0.387971398416967 
0.147544948225181 -0.382705812926273 0.0581261255652591 -0.387476671240273 
0.262978172392354 -0.386187525935591 -0.171491581513821 -0.390563016912097 
0.126681753830279 -0.385377006332378 0.293707449664063 -0.388116859892492 
-0.0587790708814105 -0.389033831295098 0.286622370788874 -0.387971398416967
##$PVM_EpiGrappaCoefficients=( 1 )
0
$$ @vis= PVM_EpiReadCenter PVM_EpiPhaseCorrection PVM_EpiGrappaCoefficients
##$PVM_EpiTrajAdjYesNo=Yes
##$PVM_EpiTrajAdjAutomatic=Yes
##$PVM_EpiTrajAdjMeasured=No
$$ @vis= EPI_Details PVM_EpiTrajAdjYesNo PVM_EpiTrajAdjAutomatic
##$PVM_EpiTrajAdjkx=( 96 )
0 -0.144064818048022 -0.200516999208631 -0.253640882728256 -0.30192792462871 
-0.311160551853231 -0.272018909479334 -0.170035164809369 0.0172815811245886 
0.24279774479388 0.498032549384927 0.83084762400837 1.20070927765521 
1.5830757559715 2.08364672959893 2.47839989486901 3.19349312031952 
4.02109365179066 4.3144269564268 4.77623234257955 5.56921055527214 
6.41347588203057 7.2550651093439 8.13501358039618 9.07293702265197 
10.0252973441071 11.0024355077848 12.0092212198553 13.0129587470071 
14.0367099623471 15.0812679997288 16.1167384049907 17.1749416352641 
18.2257866742509 19.2814926518107 20.3448269887105 21.4052086258814 
22.4648844724541 23.531615622956 24.5962952028723 25.6641745744005 
26.7323837059256 27.7991970935235 28.866233931433 29.9410345077207 
31.0144688961033 32.0876096300092 33.1599068755982 34.2347076938197 
35.306952647437 36.3869461087505 37.4649495100228 38.5403065589505 
39.6171187696594 40.7010484254086 41.7783918665364 42.8578400512171 
43.9390274459583 45.0219405802464 46.10282209208 47.1894070606156 
48.2686596265486 49.35671973718 50.4379101461962 51.525656546537 
52.6076244709743 53.6966955823955 54.7818437769543 55.8668297435373 
56.951900317445 58.0394014203836 59.1144321949968 60.1842179564489 
61.2377515025376 62.2781630488783 63.2798541728788 64.2645898777313 
65.2014335892749 66.1190983708398 66.9941022117642 67.8312073744742 
68.6330957409414 69.3882046847294 70.0954170933195 70.7737497477683 
71.4009635667689 71.9794984859534 72.5276681107819 73.0165667588749 
73.4592698029405 73.8485928658315 74.2239242943099 74.5502094655362 
74.820054677343 75.0608759183769 75.2461184209954
##$PVM_EpiTrajAdjb0=( 96 )
0 0.0268872048950545 0.0396788187104044 -0.0250572332370455 
0.0862031680926146 0.0388283038495905 0.0905208154505289 0.0806149327230561 
0.149648387383128 0.197099728756384 0.235396448766353 0.423300038675152 
0.408801579449815 0.612137750923442 0.761494329880067 1.10229420633515 
1.2928089210271 1.69548524213827 1.98868689332725 2.22091241597598 
2.35728314708065 2.44956337642551 2.51500269423818 2.55612013756452 
2.58221513049541 2.61073243039407 2.63476453252611 2.64293687738504 
2.66372221122127 2.6652637528549 2.67986319861264 2.69043670691175 
2.68709500394863 2.67098678706112 2.67912051137384 2.67517273068936 
2.68164729873109 2.67472951632348 2.6841693605067 2.68044000341653 
2.67415519113177 2.67580104723116 2.67526149795491 2.6793290845781 
2.66972488075746 2.67015153732175 2.66753484503992 2.66099144604882 
2.66648666609944 2.66670189647628 2.66268860302155 2.65798501105482 
2.65820363373798 2.65794846268801 2.65679290504549 2.65341861819722 
2.65754141868272 2.65256910215932 2.65873182531037 2.65538636234864 
2.65299469185684 2.65590136872448 2.65173136595032 2.65458322779379 
2.64996612946066 2.65166032596167 2.65174070801045 2.65882315093513 
2.65546683520369 2.65915672518233 2.66049552250104 2.65190408936282 
2.66004498814756 2.65453514030261 2.65322184501278 2.65567331460172 
2.6403660893691 2.6430089865162 2.64353346309666 2.62493775756463 
2.61117437470782 2.61212372633471 2.61341436077859 2.60153860508447 
2.59366945564223 2.59956059387699 2.55769965135898 2.56131646368509 
2.55545703163045 2.54863356053791 2.53923392980576 2.50910155566201 
2.52399309761552 2.55254396731098 2.50141811341852 2.52430766170322
##$PVM_EpiTrajAdjFov0=0
##$PVM_EpiTrajAdjMatrix0=0
##$PVM_EpiTrajAdjBw=0
##$PVM_EpiTrajAdjComp=No
##$PVM_EpiTrajAdjRampform=Line
##$PVM_EpiTrajAdjRampmode=UserSlope
##$PVM_EpiTrajAdjRamptime=0
##$PVM_EpiTrajAdjDistRatio=0.25
##$BwScale=100
##$ExcPulseEnum=hermite
$$ @vis= PVM_EpiTrajAdjMeasured EPI_Trajectory EPI_Parameters BwScale
##$ExcPulse=(1, 5400, 87.40454240837, -5.84766514491158, 100, 0, 100, 
LIB_EXCITATION, <hermite.exc>, 5400, 0.1794, 50, 0.1024, conventional)
##$PVM_GradCalConst=12512.7
##$PVM_Nucleus1Enum=1H
##$PVM_Nucleus1=( 8 )
<1H>
$$ @vis= ExcPulseEnum ExcPulse RF_Pulses PVM_GradCalConst PVM_Nucleus1Enum
##$PVM_RefAttMod1=AutoAdj
##$PVM_RefAttCh1=8.82171596167682
##$PVM_RefAttStat1=( 1024 )
<Adj by AdjRefG (protocol ADJ_REFG)>
##$PVM_Nucleus2Enum=1H
##$PVM_Nucleus3Enum=1H
##$PVM_Nucleus4Enum=1H
##$PVM_Nucleus5Enum=1H
##$PVM_Nucleus6Enum=1H
##$PVM_Nucleus7Enum=1H
##$PVM_Nucleus8Enum=1H
##$ShowAllPars=Yes
$$ @vis= PVM_Nucleus1 PVM_RefAttMod1 PVM_RefAttCh1 PVM_RefAttStat1 Nuclei
##$MinPrepRepTime=250
##$GradStabTime=0
##$Phase3DGradDur=1.5
##$ExcSliceRephTime=1.5
$$ @vis= ShowAllPars MinPrepRepTime GradStabTime Phase3DGradDur
##$PVM_DigAutSet=Yes
##$PVM_DigQuad=Yes
##$PVM_DigFilter=Digital_Sharp
$$ @vis= ExcSliceRephTime SliceSelection PVM_DigAutSet PVM_DigQuad
##$PVM_DigRes=20
##$PVM_DigDw=0.00666666666666667
##$PVM_DigSw=150000
##$PVM_DigNp=1632
##$PVM_DigShift=68
##$PVM_DigGroupDel=0.453333333333333
$$ @vis= PVM_DigFilter PVM_DigRes PVM_DigDw PVM_DigSw PVM_DigNp PVM_DigShift
##$PVM_DigDur=10.88
##$PVM_DigEndDelMin=0.0499999999999989
##$PVM_DigEndDelOpt=0.158799999999998
$$ @vis= PVM_DigGroupDel PVM_DigDur PVM_DigEndDelMin PVM_DigEndDelOpt
##$FitFunctionName=( 32 )
<dtraceb>
##$PVM_GeoMode=GeoImaging
##$PVM_SpatDimEnum=2D
$$ @vis= DigitizerPars FitFunctionName SequenceDetails PVM_GeoMode
##$PVM_Isotropic=Isotropic_None
##$PVM_Fov=( 2 )
25 25
##$PVM_FovCm=( 2 )
2.5 2.5
##$PVM_SpatResol=( 2 )
0.260416666666667 0.260416666666667
##$PVM_Matrix=( 2 )
96 96
##$PVM_MinMatrix=( 2 )
16 16
$$ @vis= PVM_SpatDimEnum PVM_Isotropic PVM_Fov PVM_SpatResol PVM_Matrix
##$PVM_MaxMatrix=( 2 )
512 512
##$PVM_AntiAlias=( 2 )
1 1
##$PVM_MaxAntiAlias=( 2 )
2 8
$$ @vis= PVM_MinMatrix PVM_MaxMatrix PVM_AntiAlias PVM_MaxAntiAlias
##$PVM_SliceThick=1.5
##$PVM_ObjOrderScheme=Interlaced
##$PVM_ObjOrderList=( 8 )
0 2 4 6 1 3 5 7
$$ @vis= StandardInplaneGeometry PVM_SliceThick PVM_ObjOrderScheme
##$PVM_NSPacks=1
##$PVM_SPackArrNSlices=( 1 )
8
##$PVM_MajSliceOri=No
##$PVM_SPackArrSliceOrient=( 1 )
axial
$$ @vis= PVM_ObjOrderList PVM_NSPacks PVM_SPackArrNSlices PVM_MajSliceOri
##$PVM_SPackArrReadOrient=( 1 )
L_R
##$PVM_SPackArrReadOffset=( 1 )
0
##$PVM_SPackArrPhase1Offset=( 1 )
0
$$ @vis= PVM_SPackArrSliceOrient PVM_SPackArrReadOrient PVM_SPackArrReadOffset
##$PVM_SPackArrPhase2Offset=( 1 )
0
##$PVM_SPackArrSliceOffset=( 1 )
-0.2
##$PVM_SPackArrSliceGapMode=( 1 )
non_contiguous
$$ @vis= PVM_SPackArrPhase1Offset PVM_SPackArrSliceOffset
##$PVM_SPackArrSliceGap=( 1 )
0
##$PVM_SPackArrSliceDistance=( 1 )
1.5
$$ @vis= PVM_SPackArrSliceGapMode PVM_SPackArrSliceGap
##$PVM_SPackArrGradOrient=( 1, 3, 3 )
0.981627183447664 -0.190808995376545 1.16832954052291e-17 0.190808995376545 
0.981627183447664 -6.01053442967387e-17 0 6.12303176911189e-17 1
##$NDummyScans=2
##$PVM_TriggerModule=Off
$$ @vis= PVM_SPackArrSliceDistance StandardSliceGeometry NDummyScans
##$PVM_FatSupOnOff=On
##$PVM_FatSupprPulseEnum=gauss512
##$PVM_FatSupprPulse=(2.606, 1051.41980046048, 90, 9.50360597809449, 100, 0, 
100, LIB_EXCITATION, <gauss512.exc>, 2740, 0.4150688, 50, 0.0512, 
conventional)
$$ @vis= PVM_TriggerModule PVM_FatSupOnOff PVM_FatSupprPulseEnum
##$PVM_FatSupDeriveGainMode=By_DeriveGains
##$PVM_FatSupBandWidth=1051.41980046048
##$PVM_FatSupSpoilTime=2
$$ @vis= PVM_FatSupprPulse PVM_FatSupDeriveGainMode PVM_FatSupBandWidth
##$PVM_FatSupSpoilGrad=20
##$PVM_FatSupModuleTime=5.838
##$PVM_FatSupFL=( 1 )
-1051.3111333392
##$PVM_FsD0=0.000132
##$PVM_FsD1=2.5e-05
##$PVM_FsD2=0.002
##$PVM_FsP0=2606
$$ @vis= PVM_FatSupSpoilTime PVM_FatSupSpoilGrad PVM_FatSupModuleTime
##$PVM_FovSatOnOff=Off
##$PVM_FovSatNSlices=1
##$PVM_FovSatSliceOrient=( 1 )
axial
##$PVM_FovSatThick=( 1 )
1.16
##$PVM_FovSatOffset=( 1 )
0
##$PVM_FovSatSliceVec=( 1, 3 )
0 0 1
##$PVM_SatSlicesPulseEnum=sech
##$PVM_SatSlicesPulse=(4, 5062.5, 90, 1.40401748456238, 100, 0, 100, 
LIB_EXCITATION, <sech.exc>, 20250, 0.1064278, 50, 0.8192, adiabatic)
##$PVM_SatSlicesDeriveGainMode=By_DeriveGains
##$PVM_FovSatSpoilTime=1.23
##$PVM_FovSatSpoilGrad=20
##$PVM_FovSatModuleTime=0
##$PVM_FovSatFL=( 1 )
0
##$PVM_SatD0=1e-06
##$PVM_SatD1=1e-06
##$PVM_SatD2=1e-06
##$PVM_SatP0=10
##$PVM_SatLp0=0
##$PVM_PreemphasisSpecial=No
##$PVM_PreemphasisFileEnum=default
$$ @vis= Fat_Sup_Parameters PVM_FovSatOnOff Preparation PVM_PreemphasisSpecial
##$PVM_EchoTime1=23.212
##$PVM_EchoTime=0.64
##$PVM_NEchoImages=1
##$RECO_wordtype=_16BIT_SGN_INT
##$RECO_map_mode=PERCENTILE_MAPPING
$$ @vis= Preemphasis PVM_EchoTime1 PVM_EchoTime PVM_NEchoImages RECO_wordtype
##$RECO_map_percentile=( 2 )
1 99.99
##$RECO_map_error=0.0025
##$RECO_map_range=( 2 )
-2147483647 2147483647
$$ @vis= RECO_map_mode RECO_map_percentile RECO_map_error Method_RecoOptions
$$ @vis= MethodClass
##END=
