# Supplementary material for: The effect of a novel AQP4 facilitator, TGN-073, on glymphatic transport captured by diffusion MRI and DCE-MRI
Source: PLoS One. 2023 Mar 15;18(3):e0282955. doi: 10.1371/journal.pone.0282955 (PMC10016657; doi:10.1371/journal.pone.0282955)
Supplement: S1 File — (ZIP) [file pone.0282955.s002.zip › S2 DWI dataset/7/pdata/1/id]

##TITLE=Parameter List
##JCAMPDX=4.24
##DATATYPE=Parameter Values
##ORIGIN=Bruker BioSpin MRI GmbH
##OWNER=nmrsu
$$ Mon Nov 29 12:05:02 2021 GMT (UT+0h)  nmrsu
$$ /opt/PV5.1/data/nmrsu/nmr/AA291121.bg1/7/pdata/1/id
##$DATASET_KEY=( 65 )
<2.16.756.5.5.100.2927459608.18952.1638187502.8530>
##END=
