# Supplementary material for: The effect of a novel AQP4 facilitator, TGN-073, on glymphatic transport captured by diffusion MRI and DCE-MRI
Source: PLoS One. 2023 Mar 15;18(3):e0282955. doi: 10.1371/journal.pone.0282955 (PMC10016657; doi:10.1371/journal.pone.0282955)
Supplement: S1 File — (ZIP) [file pone.0282955.s002.zip › S2 DWI dataset/7/pdata/1/reco]

##TITLE=Parameter List
##JCAMPDX=4.24
##DATATYPE=Parameter Values
##ORIGIN=Bruker BioSpin MRI GmbH
##OWNER=nmrsu
$$ Mon Nov 29 12:13:33 2021 GMT (UT+0h)  nmrsu
$$ /opt/PV5.1/data/nmrsu/nmr/AA291121.bg1/7/pdata/1/reco
##$RECO_mode=USER_MODE
##$RecoUserUpdate=Yes
##$RecoAutoDerive=No
##$RECO_inp_order=NO_REORDERING
##$RecoNumInputChan=4
$$ @vis= RECO_mode RecoUserUpdate RecoAutoDerive RECO_inp_order
##$RECO_inp_size=( 2 )
96 96
##$RECO_ft_size=( 2 )
96 96
##$RECO_fov=( 2 )
2.5 2.5
##$RECO_size=( 2 )
96 96
##$RECO_offset=( 2, 8 )
0 0 0 0 0 0 0 0 0 0 0 0 0 0 0 0
##$RECO_regrid_mode=NO_REGRID
##$RECO_regrid_offset=0
##$RECO_ramp_gap=0
##$RECO_ramp_time=0
##$RECO_ne_mode=NO_NAV_DATA
$$ @vis= RecoNumInputChan RECO_ft_size RECO_fov RECO_size RECO_regrid_mode
##$RECO_ne_dist=NeNoInterleave
##$RECO_ne_dens=NeCorrPerScan
##$RECO_ne_type=NAV_PHASE
##$RECO_bc_mode=( 2 )
AUTO_OFFSET_BC NO_BC
##$RECO_bc_start=( 2 )
1224 3
##$RECO_bc_len=( 2 )
408 1
##$RECO_dc_offset=( 2 )
0 0
##$RECO_dc_divisor=1
##$RECO_bc_coroff=( 2 )
0 0
##$RECO_qopts=( 2 )
CONJ_AND_QNEG NO_QOPTS
##$RECO_wdw_mode=( 2 )
NO_WDW NO_WDW
##$RECO_lb=( 2 )
-0.5 -0.5
##$RECO_sw=( 2 )
150000 1
##$RECO_gb=( 2 )
0.5 0.5
##$RECO_sbs=( 2 )
1 1
##$RECO_tm1=( 2 )
0.25 0.25
##$RECO_tm2=( 2 )
0.75 0.75
##$RECO_ft_mode=( 2 )
COMPLEX_FT COMPLEX_FT
##$RECO_pc_mode=( 2 )
NO_PC NO_PC
$$ @vis= RECO_ne_mode RECO_bc_mode RECO_qopts RECO_wdw_mode RECO_ft_mode
##$RECO_pc_lin=( 2 )
(0, 0) (0, 0)
##$RECO_rotate=( 2, 8 )
0 0 0 0 0 0 0 0 0.5 0.5 0.5 0.5 0.5 0.5 0.5 0.5
##$RECO_ppc_mode=NO_PPC
##$RECO_ref_image=0
##$RECO_nr_supports=0.4
##$RECO_sig_threshold=0.15
##$RECO_ppc_degree=1
##$RECO_dc_elim=No
##$RECO_transposition=( 8 )
0 0 0 0 0 0 0 0
$$ @vis= RECO_pc_mode RECO_rotate RECO_ppc_mode RECO_dc_elim
##$RECO_image_type=MAGNITUDE_IMAGE
##$RECO_image_threshold=0.15
##$RECO_ir_scale=10
##$RECO_wordtype=_16BIT_SGN_INT
##$RECO_map_mode=PERCENTILE_MAPPING
##$RECO_map_range=( 2 )
-2147483647 2147483647
##$RECO_map_percentile=( 2 )
1 99.99
$$ @vis= RECO_transposition RECO_image_type RECO_wordtype RECO_map_mode
##$RECO_map_error=0.0025
##$RECO_globex=( 32 )
0 0 0 0 0 0 0 0 0 0 0 0 0 0 0 0 0 0 0 0 0 0 0 0 0 0 0 0 0 0 0 0
##$RECO_minima=( 32 )
218.023435315881 218.023435315881 218.023435315881 218.023435315881 
218.023435315881 218.023435315881 218.023435315881 218.023435315881 
422.998458610529 422.998458610529 422.998458610529 422.998458610529 
422.998458610529 422.998458610529 422.998458610529 422.998458610529 
485.553281238771 485.553281238771 485.553281238771 485.553281238771 
485.553281238771 485.553281238771 485.553281238771 485.553281238771 
491.221517469092 491.221517469092 491.221517469092 491.221517469092 
491.221517469092 491.221517469092 491.221517469092 491.221517469092
##$RECO_maxima=( 32 )
32766.5 32766.5 32766.5 32766.5 32766.5 32766.5 32766.5 32766.5 32766.5 
32766.5 32766.5 32766.5 32766.5 32766.5 32766.5 32766.5 32766.5 32766.5 
32766.5 32766.5 32766.5 32766.5 32766.5 32766.5 32766.5 32766.5 32766.5 
32766.5 32766.5 32766.5 32766.5 32766.5
$$ @vis= RECO_map_percentile RECO_map_error RECO_globex RECO_minima
##$RECO_map_min=( 32 )
-1896282.93004653 -1896282.93004653 -1896282.93004653 -1896282.93004653 
-1896282.93004653 -1896282.93004653 -1896282.93004653 -1896282.93004653 
-745347.712614918 -745347.712614918 -745347.712614918 -745347.712614918 
-745347.712614918 -745347.712614918 -745347.712614918 -745347.712614918 
-641779.035166428 -641779.035166428 -641779.035166428 -641779.035166428 
-641779.035166428 -641779.035166428 -641779.035166428 -641779.035166428 
-629602.171896515 -629602.171896515 -629602.171896515 -629602.171896515 
-629602.171896515 -629602.171896515 -629602.171896515 -629602.171896515
##$RECO_map_max=( 32 )
1896282.93004653 1896282.93004653 1896282.93004653 1896282.93004653 
1896282.93004653 1896282.93004653 1896282.93004653 1896282.93004653 
745347.712614918 745347.712614918 745347.712614918 745347.712614918 
745347.712614918 745347.712614918 745347.712614918 745347.712614918 
641779.035166428 641779.035166428 641779.035166428 641779.035166428 
641779.035166428 641779.035166428 641779.035166428 641779.035166428 
629602.171896515 629602.171896515 629602.171896515 629602.171896515 
629602.171896515 629602.171896515 629602.171896515 629602.171896515
##$RECO_map_offset=( 32 )
0 0 0 0 0 0 0 0 0 0 0 0 0 0 0 0 0 0 0 0 0 0 0 0 0 0 0 0 0 0 0 0
##$RECO_map_slope=( 32 )
0.017279330779609 0.017279330779609 0.017279330779609 0.017279330779609 
0.017279330779609 0.017279330779609 0.017279330779609 0.017279330779609 
0.0439613611814071 0.0439613611814071 0.0439613611814071 0.0439613611814071 
0.0439613611814071 0.0439613611814071 0.0439613611814071 0.0439613611814071 
0.0510557344577373 0.0510557344577373 0.0510557344577373 0.0510557344577373 
0.0510557344577373 0.0510557344577373 0.0510557344577373 0.0510557344577373 
0.0520431813335385 0.0520431813335385 0.0520431813335385 0.0520431813335385 
0.0520431813335385 0.0520431813335385 0.0520431813335385 0.0520431813335385
##$RECO_byte_order=littleEndian
$$ @vis= RECO_maxima RECO_map_min RECO_map_max RECO_map_offset RECO_map_slope
##$RECO_base_image_uid=( 65 )
<2.16.756.5.5.100.2927459608.14446.1638188013.120>
##$RecoScaleChan=( 4 )
1 1 1 1
##$RecoCombineMode=SumOfSquares
##$RecoSortDim=2
$$ @vis= RECO_byte_order RECO_base_image_uid RecoScaleChan RecoCombineMode
##$RecoSortSize=( 2 )
68 8
##$RecoSortRange=( 2 )
96 8
##$RecoSortSegment=( 2 )
17 0
##$RecoSortMaps=( 76 )
27 31 35 39 43 47 51 55 59 63 67 71 75 79 83 87 91 28 32 36 40 44 48 52 56 60 
64 68 72 76 80 84 88 92 29 33 37 41 45 49 53 57 61 65 69 73 77 81 85 89 93 30 
34 38 42 46 50 54 58 62 66 70 74 78 82 86 90 94 0 2 4 6 1 3 5 7
$$ @vis= RecoSortDim RecoSortSize RecoSortRange RecoSortSegment RecoSortMaps
##$RecoGrappaAccelFactor=1
##$RecoGrappaKernelRead=0
##$RecoGrappaKernelPhase=0
##$RecoGrappaNumRefRead=0
##$RecoGrappaNumRefPhase=0
##$RecoGrappaIncludeRefLines=No
##$RecoGrappaReadCenter=52
##$RecoGrappaPhaseCenter=48
##$RecoGrappaTruncThresh=0.05
##$RecoRegridNSetDefaults=On
$$ @vis= RecoSortGroup RecoGrappaAccelFactor RecoGrappaGroup
##$RecoRegridNAutoSet=On
##$RecoRegridNOver=2
##$RecoRegridNError=0.01
$$ @vis= RecoRegridNSetDefaults RecoRegridNAutoSet RecoRegridNOver
##$RecoRegridNKernelWidth=2.7684005101055
##$RecoRegridNKernelShapeParameter=5.88662983410433
$$ @vis= RecoRegridNError RecoRegridNKernelWidth
##$RecoRegridNKernelSamplingDensity=10
$$ @vis= RecoRegridNKernelShapeParameter RecoRegridNKernelSamplingDensity
##$GS_reco_display=Yes
##$GO_reco_display=Yes
##$GO_reco_each_nr=Yes
$$ @vis= RecoRegridNGroup GS_reco_display RECO_GS GO_reco_display
##$GO_max_reco_mem=0
$$ @vis= GO_reco_each_nr GO_max_reco_mem RECO_GO RECO
##END=
