# Supplementary material for: The effect of a novel AQP4 facilitator, TGN-073, on glymphatic transport captured by diffusion MRI and DCE-MRI
Source: PLoS One. 2023 Mar 15;18(3):e0282955. doi: 10.1371/journal.pone.0282955 (PMC10016657; doi:10.1371/journal.pone.0282955)
Supplement: S1 File — (ZIP) [file pone.0282955.s002.zip › S2 DWI dataset/7/pdata/1/roi]

##TITLE=Parameter List
##JCAMPDX=4.24
##DATATYPE=Parameter Values
##ORIGIN=Bruker BioSpin MRI GmbH
##OWNER=nmrsu
$$ Fri Jan 13 16:20:50 2023 GMT (UT+0h)  nmrsu
$$ /opt/PV5.1/data/nmrsu/nmr/AA291121.bg1/7/pdata/1/roi
##$ROI_version=( 20 )
<Version 2.0>
##$ROI_n=1
##$ROI_par=( 1 )
(RoiSquare, <>, 4, 0, 0, -1)
##$ROI_dpar=( 4 )
0.5 0.5 0.1 0.1
##$ROI_dpar_off=( 1 )
0
##$ROI_cpar_off=( 1 )
0
##$ROI_ndx=0
##$ROI_dpar_ndx=( 4 )
0.5 0.5 0.1 0.1
##$ROI_cpar_ndx=( 1 )
<>
##$ROI_identifier=( 20 )
<Roi_1>
##$ROI_type=( 20 )
<Track>
##$ROI_source_image_depth=32
##$ROI_minimal_source_value=20228
##$ROI_minimal_display_value=6
##$ROI_maximal_source_value=3423808
##$ROI_maximal_display_value=255
##$ROI_mean_source_value=1602761.33043478
##$ROI_mean_display_value=216.060869565217
##$ROI_source_standard_dev=785514.923770877
##$ROI_display_standard_dev=63.5596538358136
##$ROI_area=0.06317138671875
##$ROI_area_pu=115
##$ROI_integral_source_value=101248.655822754
##$ROI_integral_display_value=13.6488647460938
##$ROI_integral_source_value_pu=184317553
##$ROI_integral_display_value_pu=24847
##END=
