# Supplementary material for: The effect of a novel AQP4 facilitator, TGN-073, on glymphatic transport captured by diffusion MRI and DCE-MRI
Source: PLoS One. 2023 Mar 15;18(3):e0282955. doi: 10.1371/journal.pone.0282955 (PMC10016657; doi:10.1371/journal.pone.0282955)
Supplement: S1 File — (ZIP) [file pone.0282955.s002.zip › S2 DWI dataset/7/pdata/1/visu_pars]

##TITLE=Parameter List
##JCAMPDX=4.24
##DATATYPE=Parameter Values
##ORIGIN=Bruker BioSpin MRI GmbH
##OWNER=nmrsu
$$ Mon Nov 29 12:13:33 2021 GMT (UT+0h)  nmrsu
$$ /opt/PV5.1/data/nmrsu/nmr/AA291121.bg1/7/pdata/1/visu_pars
##$VisuVersion=1
##$VisuUid=( 65 )
<2.16.756.5.5.100.2927459608.14446.1638188013.120>
##$VisuCreator=( 65 )
<ParaVision>
##$VisuCreatorVersion=( 65 )
<5.1>
##$VisuCoreFrameCount=32
$$ @vis= VisuVersion VisuUid VisuCreator VisuCreatorVersion VisuInstance
##$VisuCoreDim=2
##$VisuCoreSize=( 2 )
96 96
##$VisuCoreDimDesc=( 2 )
spatial spatial
##$VisuCoreExtent=( 2 )
25 25
$$ @vis= VisuCoreFrameCount VisuCoreDim VisuCoreSize VisuCoreDimDesc
##$VisuCoreFrameThickness=( 1 )
1.5
##$VisuCoreUnits=( 2, 65 )
<mm> <mm>
##$VisuCoreOrientation=( 8, 9 )
0.981627183447664 -0.190808995376545 -1.16832954052291e-17 0.190808995376545 
0.981627183447664 6.01053442967387e-17 0 -6.12303176911189e-17 1 
0.981627183447664 -0.190808995376545 -1.16832954052291e-17 0.190808995376545 
0.981627183447664 6.01053442967387e-17 0 -6.12303176911189e-17 1 
0.981627183447664 -0.190808995376545 -1.16832954052291e-17 0.190808995376545 
0.981627183447664 6.01053442967387e-17 0 -6.12303176911189e-17 1 
0.981627183447664 -0.190808995376545 -1.16832954052291e-17 0.190808995376545 
0.981627183447664 6.01053442967387e-17 0 -6.12303176911189e-17 1 
0.981627183447664 -0.190808995376545 -1.16832954052291e-17 0.190808995376545 
0.981627183447664 6.01053442967387e-17 0 -6.12303176911189e-17 1 
0.981627183447664 -0.190808995376545 -1.16832954052291e-17 0.190808995376545 
0.981627183447664 6.01053442967387e-17 0 -6.12303176911189e-17 1 
0.981627183447664 -0.190808995376545 -1.16832954052291e-17 0.190808995376545 
0.981627183447664 6.01053442967387e-17 0 -6.12303176911189e-17 1 
0.981627183447664 -0.190808995376545 -1.16832954052291e-17 0.190808995376545 
0.981627183447664 6.01053442967387e-17 0 -6.12303176911189e-17 1
$$ @vis= VisuCoreExtent VisuCoreFrameThickness VisuCoreUnits
##$VisuCorePosition=( 8, 3 )
-14.6554522353026 -9.88522735088899 -5.45 -14.6554522353026 -9.88522735088899 
-3.95 -14.6554522353026 -9.88522735088899 -2.45 -14.6554522353026 
-9.88522735088899 -0.950000000000001 -14.6554522353026 -9.88522735088899 
0.549999999999999 -14.6554522353026 -9.88522735088899 2.05 -14.6554522353026 
-9.88522735088899 3.55 -14.6554522353026 -9.88522735088899 5.05
##$VisuCoreDataMin=( 32 )
218.023435315881 218.023435315881 218.023435315881 218.023435315881 
218.023435315881 218.023435315881 218.023435315881 218.023435315881 
422.998458610529 422.998458610529 422.998458610529 422.998458610529 
422.998458610529 422.998458610529 422.998458610529 422.998458610529 
485.553281238771 485.553281238771 485.553281238771 485.553281238771 
485.553281238771 485.553281238771 485.553281238771 485.553281238771 
491.221517469092 491.221517469092 491.221517469092 491.221517469092 
491.221517469092 491.221517469092 491.221517469092 491.221517469092
##$VisuCoreDataMax=( 32 )
32766.5 32766.5 32766.5 32766.5 32766.5 32766.5 32766.5 32766.5 32766.5 
32766.5 32766.5 32766.5 32766.5 32766.5 32766.5 32766.5 32766.5 32766.5 
32766.5 32766.5 32766.5 32766.5 32766.5 32766.5 32766.5 32766.5 32766.5 
32766.5 32766.5 32766.5 32766.5 32766.5
##$VisuCoreDataOffs=( 32 )
0 0 0 0 0 0 0 0 0 0 0 0 0 0 0 0 0 0 0 0 0 0 0 0 0 0 0 0 0 0 0 0
$$ @vis= VisuCoreOrientation VisuCorePosition VisuCoreDataMin VisuCoreDataMax
##$VisuCoreDataSlope=( 32 )
57.8726116627204 57.8726116627204 57.8726116627204 57.8726116627204 
57.8726116627204 57.8726116627204 57.8726116627204 57.8726116627204 
22.7472483364081 22.7472483364081 22.7472483364081 22.7472483364081 
22.7472483364081 22.7472483364081 22.7472483364081 22.7472483364081 
19.5864384406765 19.5864384406765 19.5864384406765 19.5864384406765 
19.5864384406765 19.5864384406765 19.5864384406765 19.5864384406765 
19.2148130528593 19.2148130528593 19.2148130528593 19.2148130528593 
19.2148130528593 19.2148130528593 19.2148130528593 19.2148130528593
##$VisuCoreFrameType=MAGNITUDE_IMAGE
##$VisuFGElemComment=( 4, 65 )
<A0 1 B 19> <Dir 1 B 1126> <Dir 2 B 1126> <Dir 3 B 1200>
$$ @vis= VisuCoreDataOffs VisuCoreDataSlope VisuCoreFrameType
##$VisuCoreWordType=_16BIT_SGN_INT
##$VisuCoreByteOrder=littleEndian
$$ @vis= VisuFGElemComment VisuCore VisuCoreWordType VisuCoreByteOrder
##$VisuFGOrderDescDim=2
##$VisuFGOrderDesc=( 2 )
(8, <FG_SLICE>, <>, 0, 2) (4, <FG_MOVIE>, <diffusion>, 2, 1)
##$VisuGroupDepVals=( 3 )
(<VisuCoreOrientation>, 0) (<VisuCorePosition>, 0) (<VisuFGElemComment>, 0)
$$ @vis= VisuPixel VisuFGOrderDescDim VisuFGOrderDesc VisuGroupDepVals
##$VisuSubjectName=( 65 )
<AA_GLY_GD_1_65>
##$VisuSubjectId=( 65 )
<AA291121>
##$VisuSubjectBirthDate=( 9 )
<>
##$VisuSubjectSex=MALE
$$ @vis= VisuFrameOrderDesc VisuSubjectName VisuSubjectId VisuSubjectBirthDate
##$VisuSubjectComment=( 2048 )
<>
##$VisuStudyUid=( 65 )
<2.16.756.5.5.100.2927459608.18952.1638178505.8374>
##$VisuStudyDate=( 21 )
<09:35:05 29 Nov 2021>
$$ @vis= VisuSubjectSex VisuSubjectComment VisuSubject VisuStudyUid
##$VisuStudyId=( 65 )
<AA_GLY_GD_1_65>
##$VisuStudyNumber=1
##$VisuSubjectWeight=5
##$VisuStudyReferringPhysician=( 65 )
<>
$$ @vis= VisuStudyDate VisuStudyId VisuStudyNumber VisuSubjectWeight
##$VisuStudyDescription=( 65 )
<>
##$VisuSeriesNumber=458753
$$ @vis= VisuStudyReferringPhysician VisuStudyDescription VisuStudy
##$VisuSubjectPosition=Head_Supine
##$VisuSeriesTypeId=( 65 )
<ACQ_BRUKER_PVM>
##$VisuInstitution=( 65 )
<Univ. of Glasgow>
$$ @vis= VisuSeriesNumber VisuSubjectPosition VisuSeriesTypeId VisuSeries
##$VisuStation=( 65 )
<PharmaScan70/16>
##$VisuAcqDate=( 21 )
<12:11:13 29 Nov 2021>
##$VisuAcqEchoTrainLength=17
$$ @vis= VisuInstitution VisuStation VisuEquipment VisuAcqDate
##$VisuAcqSequenceName=( 40 )
<DtiEpi (pvm)>
##$VisuAcqNumberOfAverages=2
##$VisuAcqImagingFrequency=300.343561776551
$$ @vis= VisuAcqEchoTrainLength VisuAcqSequenceName VisuAcqNumberOfAverages
##$VisuAcqImagedNucleus=( 8 )
<1H>
##$VisuAcqRepetitionTime=( 1 )
4000
##$VisuAcqPhaseEncSteps=68
$$ @vis= VisuAcqImagingFrequency VisuAcqImagedNucleus VisuAcqRepetitionTime
##$VisuAcqPixelBandwidth=1562.5
##$VisuAcqFlipAngle=87.40454240837
##$VisuAcqSize=( 2 )
96 68
$$ @vis= VisuAcqPhaseEncSteps VisuAcqPixelBandwidth VisuAcqFlipAngle
##$VisuAcqImageSizeAccellerated=Yes
##$VisuAcqImagePhaseEncDir=( 32 )
col_dir col_dir col_dir col_dir col_dir col_dir col_dir col_dir col_dir 
col_dir col_dir col_dir col_dir col_dir col_dir col_dir col_dir col_dir 
col_dir col_dir col_dir col_dir col_dir col_dir col_dir col_dir col_dir 
col_dir col_dir col_dir col_dir col_dir
##$VisuAcqEchoTime=( 1 )
23.212
$$ @vis= VisuAcqSize VisuAcqImageSizeAccellerated VisuAcqImagePhaseEncDir
##$VisuAcquisitionProtocol=( 65 )
<DWI_EPI_1.5mm_4shots_new>
##$VisuAcqScanTime=128000
$$ @vis= VisuAcqEchoTime VisuAcquisitionProtocol VisuAcqScanTime
$$ @vis= VisuAcquisition Visu
##END=
