# Supplementary material for: The effect of a novel AQP4 facilitator, TGN-073, on glymphatic transport captured by diffusion MRI and DCE-MRI
Source: PLoS One. 2023 Mar 15;18(3):e0282955. doi: 10.1371/journal.pone.0282955 (PMC10016657; doi:10.1371/journal.pone.0282955)
Supplement: S1 File — (ZIP) [file pone.0282955.s002.zip › S2 DWI dataset/7/pdata/2/d3proc]

##TITLE=Parameter List
##JCAMPDX=4.24
##DATATYPE=Parameter Values
##ORIGIN=Bruker BioSpin MRI GmbH
##OWNER=nmrsu
$$ Mon Nov 29 12:18:20 2021 GMT (UT+0h)  nmrsu
$$ /opt/PV5.1/data/nmrsu/nmr/AA291121.bg1/7/pdata/2/d3proc
##$SEQTYPE=slices
##$DATTYPE=ip_int
##$IM_SIX=96
##$IM_SIY=96
##$IM_SIZ=40
##$IM_SIT=1
##$SIM_SIX=96
##$SIM_SIY=96
##$SIM_SIZ=40
##$SIM_SIT=1
$$ @vis= SEQTYPE DATTYPE IM_SIX IM_SIY IM_SIZ IM_SIT SIM_SIX SIM_SIY SIM_SIZ
##$SIM_X0=0
##$SIM_Y0=0
##$SIM_Z0=0
##$SIM_T0=0
##$CEN_SLC=20
##$THRESH=( 16 )
60 255 0 0 0 0 0 0 0 0 0 0 0 0 0 0
##$D3_DESC=( 128 )
<Parametric image for Diffusion using trace of b-matrix produced from 
/opt/PV5.1/data/nmrsu/nmr/AA291121.bg1/7/pdata/1>
##$PR_STA=( 16 )
2.5 2.5 0 0 0 0 0 0 0 0 0 0 0 0 0 0
##$PR_STP=( 16 )
0 0 0 0 0 0 0 0 0 0 0 0 0 0 8 32
$$ @vis= SIM_SIT SIM_X0 SIM_Y0 SIM_Z0 SIM_T0 CEN_SLC THRESH D3_DESC PR_STA
$$ @vis= PR_STP
##END=
