# Supplementary material for: The effect of a novel AQP4 facilitator, TGN-073, on glymphatic transport captured by diffusion MRI and DCE-MRI
Source: PLoS One. 2023 Mar 15;18(3):e0282955. doi: 10.1371/journal.pone.0282955 (PMC10016657; doi:10.1371/journal.pone.0282955)
Supplement: S1 File — (ZIP) [file pone.0282955.s002.zip › S2 DWI dataset/7/pdata/2/isa]

##TITLE=Parameter List
##JCAMPDX=4.24
##DATATYPE=Parameter Values
##ORIGIN=Bruker BioSpin MRI GmbH
##OWNER=nmrsu
$$ Mon Nov 29 12:18:22 2021 GMT (UT+0h)  nmrsu
$$ /opt/PV5.1/data/nmrsu/nmr/AA291121.bg1/7/pdata/2/isa
##$ISA_calc_image=Yes
##$ISA_first_image=7
##$ISA_num_images=4
##$ISA_image_incr=8
##$ISA_points_number=4
##$ISA_points_used=4
##$ISA_points=( 4 )
(Yes, 18.7422632037901, 273368.642376847, 307745.398052465, 0) (Yes, 
1125.62849064852, 103156.857885414, 126949.556613314, 0) (Yes, 
1125.62849064852, 96788.1933260494, 117041.207314047, 0) (Yes, 
1199.95558848595, 87173.2730810377, 84404.6460718643, 0)
##$ISA_x_axis=( 80 )
<B value [sec/mm2]>
##$ISA_x_values=( 4 )
18.7422632037901 1125.62849064852 1125.62849064852 1199.95558848595
##$ISA_scaling=Lin_Scaling
##$ISA_divisor=1
##$ISA_func_name=( 32 )
<dtraceb>
##$ISA_func_desc=( 80 )
<Diffusion using trace of B-Matrix>
##$ISA_force_reinit=No
##$ISA_bypass_fit=No
##$ISA_save_fixed=No
##$ISA_pars_number=3
##$ISA_pars_variable=2
##$ISA_pars=( 3 )
(No, <absolute bias>, 0, 0, 2147483647, 0, 0, 1) (Yes, <signal intensity>, 0, 
1e-15, 2147483647, 19806.556640625, 2793.96961466471, 1) (Yes, <diffusion 
constant [mm2/sec]>, 0, 1e-15, 2147483647, 0.000346790349188571, 
0.00015650467685191, 1)
##$ISA_pars_list=( 3 )
1 2 0
##$ISA_tolerance=0.000345266983001244
##$ISA_max_iter=255
##$ISA_skip_iter=1
##$ISA_mat_solv=Gauss
##$ISA_min_std=1.19209289550781e-07
##$ISA_use_std=No
##$ISA_chi_sq=5188.70284316428
##$ISA_chisq_scale=1
##$ISA_use_art_scale=Yes
##$ISA_art_scale=0
##$ISA_orig_dataset=( 256 )
</opt/PV5.1/data/nmrsu/nmr/AA291121.bg1/7/pdata/1>
##$ISA_debug=No
##END=
