# Supplementary material for: The effect of a novel AQP4 facilitator, TGN-073, on glymphatic transport captured by diffusion MRI and DCE-MRI
Source: PLoS One. 2023 Mar 15;18(3):e0282955. doi: 10.1371/journal.pone.0282955 (PMC10016657; doi:10.1371/journal.pone.0282955)
Supplement: S1 File — (ZIP) [file pone.0282955.s002.zip › S2 DWI dataset/7/pdata/2/procs]

##TITLE=Parameter List
##JCAMPDX=4.24
##DATATYPE=Parameter Values
##ORIGIN=Bruker BioSpin MRI GmbH
##OWNER=nmrsu
$$ Mon Nov 29 12:18:22 2021 GMT (UT+0h)  nmrsu
$$ /opt/PV5.1/data/nmrsu/nmr/AA291121.bg1/7/pdata/2/procs
##$FT_mod=0
##$SI=256
##$BC_mod=2
##$WDW=0
##$GB=5.23869e-11
##$LB=3.8147e-07
##$SSB=3.97873999839958e-315
##$TM1=5.23869e-11
##$TM2=0.00273437
##$PH_mod=0
##$PHC0=3.97873999839958e-315
##$PHC1=3.97873999839958e-315
##$ABSF1=7.67385e+21
##$ABSF2=-7.67385e+21
##$ABSG=5
##$ABSL=32
##$ALPHA=3.97873999839958e-315
##$AUNMP=<        >
##$AZFE=5.23869e-11
##$AZFW=3.05176e-05
##$DATMOD=1
##$DC=0.0078125
##$DFILT=<        >
##$GAMMA=0.0078125
##$INTBC=1
##$INTSCL=0.0078125
##$ISEN=562950000000000
##$MAXI=5.59549e+29
##$MC2=0
##$MEAN=0
##$MI=0.0078125
##$NC_proc=0
##$NSP=1
##$NTH_PF=0
##$NTH_PI=0
##$NZP=1
##$OFFSET=3.97873999839958e-315
##$PC=512
##$PSCAL=1
##$PSIGN=0
##$REVERSE=0
##$SF=500.13
##$SREGLST=<RRRRRRRR>
##$SW_p=10
##$SYMM=0
##$S_DEV=3.97873999839958e-315
##$T1D=5
##$TI=<        >
##$TILT=0
##$XDIM=64
##$YMAX_p=2030527872
##$YMIN_p=0
##END=
