# Supplementary material for: The effect of a novel AQP4 facilitator, TGN-073, on glymphatic transport captured by diffusion MRI and DCE-MRI
Source: PLoS One. 2023 Mar 15;18(3):e0282955. doi: 10.1371/journal.pone.0282955 (PMC10016657; doi:10.1371/journal.pone.0282955)
Supplement: S1 File — (ZIP) [file pone.0282955.s002.zip › S2 DWI dataset/7/pdata/2/roi]

##TITLE=Parameter List
##JCAMPDX=4.24
##DATATYPE=Parameter Values
##ORIGIN=Bruker BioSpin MRI GmbH
##OWNER=nmrsu
$$ Fri Jan 13 16:20:52 2023 GMT (UT+0h)  nmrsu
$$ /opt/PV5.1/data/nmrsu/nmr/AA291121.bg1/7/pdata/2/roi
##$ROI_version=( 20 )
<Version 2.0>
##$ROI_n=2
##$ROI_par=( 2 )
(RoiCircle, <Roi_1>, 4, 0, 0, -1) (RoiTrack, <Roi_2>, 202, 0, 0, -1)
##$ROI_dpar=( 206 )
0.439 0.217 0.023 0.023 0.471 0.113 0.443 0.101 0.41 0.113 0.373 0.115 0.371 
0.115 0.368 0.115 0.367 0.118 0.318 0.144 0.278 0.17 0.263 0.212 0.263 0.213 
0.263 0.214 0.242 0.275 0.238 0.337 0.238 0.338 0.238 0.339 0.239 0.343 0.264 
0.402 0.303 0.448 0.324 0.468 0.325 0.468 0.328 0.468 0.36 0.477 0.376 0.483 
0.402 0.462 0.425 0.455 0.425 0.453 0.428 0.452 0.429 0.452 0.446 0.447 0.468 
0.449 0.469 0.449 0.471 0.449 0.475 0.449 0.478 0.449 0.494 0.448 0.496 0.448 
0.497 0.448 0.498 0.448 0.501 0.448 0.502 0.448 0.503 0.447 0.524 0.448 0.545 
0.443 0.547 0.443 0.562 0.436 0.581 0.436 0.605 0.446 0.63 0.459 0.654 0.455 
0.655 0.455 0.656 0.452 0.659 0.451 0.705 0.424 0.745 0.366 0.745 0.365 0.745 
0.364 0.746 0.363 0.746 0.359 0.748 0.356 0.748 0.355 0.749 0.349 0.749 0.348 
0.752 0.345 0.753 0.344 0.766 0.317 0.766 0.316 0.765 0.316 0.765 0.315 0.764 
0.312 0.764 0.248 0.764 0.247 0.763 0.244 0.762 0.243 0.759 0.241 0.759 0.237 
0.758 0.234 0.758 0.233 0.757 0.233 0.739 0.19 0.738 0.19 0.738 0.188 0.714 
0.154 0.713 0.154 0.712 0.153 0.71 0.151 0.708 0.15 0.673 0.116 0.671 0.114 
0.671 0.113 0.67 0.113 0.669 0.112 0.621 0.096 0.62 0.096 0.579 0.101 0.541 
0.093 0.524 0.106 0.521 0.106 0.52 0.106 0.497 0.113 0.477 0.115
##$ROI_dpar_off=( 2 )
0 4
##$ROI_cpar_off=( 2 )
0 0
##$ROI_ndx=1
##$ROI_dpar_ndx=( 202 )
0.471 0.113 0.443 0.101 0.41 0.113 0.373 0.115 0.371 0.115 0.368 0.115 0.367 
0.118 0.318 0.144 0.278 0.17 0.263 0.212 0.263 0.213 0.263 0.214 0.242 0.275 
0.238 0.337 0.238 0.338 0.238 0.339 0.239 0.343 0.264 0.402 0.303 0.448 0.324 
0.468 0.325 0.468 0.328 0.468 0.36 0.477 0.376 0.483 0.402 0.462 0.425 0.455 
0.425 0.453 0.428 0.452 0.429 0.452 0.446 0.447 0.468 0.449 0.469 0.449 0.471 
0.449 0.475 0.449 0.478 0.449 0.494 0.448 0.496 0.448 0.497 0.448 0.498 0.448 
0.501 0.448 0.502 0.448 0.503 0.447 0.524 0.448 0.545 0.443 0.547 0.443 0.562 
0.436 0.581 0.436 0.605 0.446 0.63 0.459 0.654 0.455 0.655 0.455 0.656 0.452 
0.659 0.451 0.705 0.424 0.745 0.366 0.745 0.365 0.745 0.364 0.746 0.363 0.746 
0.359 0.748 0.356 0.748 0.355 0.749 0.349 0.749 0.348 0.752 0.345 0.753 0.344 
0.766 0.317 0.766 0.316 0.765 0.316 0.765 0.315 0.764 0.312 0.764 0.248 0.764 
0.247 0.763 0.244 0.762 0.243 0.759 0.241 0.759 0.237 0.758 0.234 0.758 0.233 
0.757 0.233 0.739 0.19 0.738 0.19 0.738 0.188 0.714 0.154 0.713 0.154 0.712 
0.153 0.71 0.151 0.708 0.15 0.673 0.116 0.671 0.114 0.671 0.113 0.67 0.113 
0.669 0.112 0.621 0.096 0.62 0.096 0.579 0.101 0.541 0.093 0.524 0.106 0.521 
0.106 0.52 0.106 0.497 0.113 0.477 0.115
##$ROI_cpar_ndx=( 1 )
<>
##$ROI_identifier=( 20 )
<Roi_1>
##$ROI_type=( 20 )
<Track>
##$ROI_source_image_depth=32
##$ROI_minimal_source_value=20228
##$ROI_minimal_display_value=6
##$ROI_maximal_source_value=3423808
##$ROI_maximal_display_value=255
##$ROI_mean_source_value=1602761.33043478
##$ROI_mean_display_value=216.060869565217
##$ROI_source_standard_dev=785514.923770877
##$ROI_display_standard_dev=63.5596538358136
##$ROI_area=0.06317138671875
##$ROI_area_pu=115
##$ROI_integral_source_value=101248.655822754
##$ROI_integral_display_value=13.6488647460938
##$ROI_integral_source_value_pu=184317553
##$ROI_integral_display_value_pu=24847
##END=
