# Supplementary material for: The effect of a novel AQP4 facilitator, TGN-073, on glymphatic transport captured by diffusion MRI and DCE-MRI
Source: PLoS One. 2023 Mar 15;18(3):e0282955. doi: 10.1371/journal.pone.0282955 (PMC10016657; doi:10.1371/journal.pone.0282955)
Supplement: S1 File — (ZIP) [file pone.0282955.s002.zip › S2 DWI dataset/7/pdata/2/visu_pars]

##TITLE=Parameter List
##JCAMPDX=4.24
##DATATYPE=Parameter Values
##ORIGIN=Bruker BioSpin MRI GmbH
##OWNER=nmrsu
$$ Mon Nov 29 12:18:22 2021 GMT (UT+0h)  nmrsu
$$ /opt/PV5.1/data/nmrsu/nmr/AA291121.bg1/7/pdata/2/visu_pars
##$VisuVersion=1
##$VisuUid=( 65 )
<2.16.756.5.5.100.2927459608.18931.1638188302.31859>
##$VisuCreator=( 65 )
<ParaVision;xtip>
##$VisuCreatorVersion=( 65 )
<5.1;5.1>
##$VisuCreationDate=( 21 )
<12:18:22 29 Nov 2021>
$$ @vis= VisuVersion VisuUid VisuCreator VisuCreatorVersion VisuCreationDate
##$VisuCoreFrameCount=40
##$VisuCoreDim=2
##$VisuCoreSize=( 2 )
96 96
##$VisuCoreDimDesc=( 2 )
spatial spatial
$$ @vis= VisuInstance VisuCoreFrameCount VisuCoreDim VisuCoreSize
##$VisuCoreExtent=( 2 )
25 25
##$VisuCoreFrameThickness=( 1 )
1.5
##$VisuCoreUnits=( 2, 65 )
<mm> <mm>
##$VisuCoreOrientation=( 8, 9 )
0.981627183447664 -0.190808995376545 -1.16832954052291e-17 0.190808995376545 
0.981627183447664 6.01053442967387e-17 0 -6.12303176911189e-17 1 
0.981627183447664 -0.190808995376545 -1.16832954052291e-17 0.190808995376545 
0.981627183447664 6.01053442967387e-17 0 -6.12303176911189e-17 1 
0.981627183447664 -0.190808995376545 -1.16832954052291e-17 0.190808995376545 
0.981627183447664 6.01053442967387e-17 0 -6.12303176911189e-17 1 
0.981627183447664 -0.190808995376545 -1.16832954052291e-17 0.190808995376545 
0.981627183447664 6.01053442967387e-17 0 -6.12303176911189e-17 1 
0.981627183447664 -0.190808995376545 -1.16832954052291e-17 0.190808995376545 
0.981627183447664 6.01053442967387e-17 0 -6.12303176911189e-17 1 
0.981627183447664 -0.190808995376545 -1.16832954052291e-17 0.190808995376545 
0.981627183447664 6.01053442967387e-17 0 -6.12303176911189e-17 1 
0.981627183447664 -0.190808995376545 -1.16832954052291e-17 0.190808995376545 
0.981627183447664 6.01053442967387e-17 0 -6.12303176911189e-17 1 
0.981627183447664 -0.190808995376545 -1.16832954052291e-17 0.190808995376545 
0.981627183447664 6.01053442967387e-17 0 -6.12303176911189e-17 1
$$ @vis= VisuCoreDimDesc VisuCoreExtent VisuCoreFrameThickness VisuCoreUnits
##$VisuCorePosition=( 8, 3 )
-14.6554522353026 -9.88522735088899 -5.45 -14.6554522353026 -9.88522735088899 
-3.95 -14.6554522353026 -9.88522735088899 -2.45 -14.6554522353026 
-9.88522735088899 -0.950000000000001 -14.6554522353026 -9.88522735088899 
0.549999999999999 -14.6554522353026 -9.88522735088899 2.05 -14.6554522353026 
-9.88522735088899 3.55 -14.6554522353026 -9.88522735088899 5.05
##$VisuCoreDataMin=( 40 )
0 0 0 0 1570312 0 0 0 0 1154795 0 0 0 0 1777823 0 0 0 0 295513 0 0 0 0 
1141006 0 0 0 0 146724 0 0 0 0 1349354 0 0 0 0 1303006
##$VisuCoreDataMax=( 40 )
2030527872 253865296 1702160000 313772896 1958234880 1740520832 196069568 
1395491968 303956352 1763030016 1531988992 204618912 1337391104 358842304 
1583771904 1669021184 240054096 1399651072 312844128 1857107840 1798374784 
246681040 1445596032 347864192 1909764224 1424511488 182265968 1529027456 
301670592 1614295424 1516373760 181405664 1232265984 360802752 1664969472 
1609592064 183838160 1181298688 334168640 1424884096
##$VisuCoreDataOffs=( 40 )
0 0 0 0 0 0 0 0 0 0 0 0 0 0 0 0 0 0 0 0 0 0 0 0 0 0 0 0 0 0 0 0 0 0 0 0 0 0 0 
0
$$ @vis= VisuCoreOrientation VisuCorePosition VisuCoreDataMin VisuCoreDataMax
##$VisuCoreDataSlope=( 40 )
0.0009765625 0.0009765625 1.81898940354586e-12 1.81898940354586e-12 
0.0001220703125 0.0009765625 0.0009765625 1.81898940354586e-12 
1.81898940354586e-12 0.0001220703125 0.0009765625 0.0009765625 
1.81898940354586e-12 1.81898940354586e-12 0.0001220703125 0.0009765625 
0.0009765625 1.81898940354586e-12 1.81898940354586e-12 0.0001220703125 
0.0009765625 0.0009765625 1.81898940354586e-12 1.81898940354586e-12 
0.0001220703125 0.0009765625 0.0009765625 1.81898940354586e-12 
1.81898940354586e-12 0.0001220703125 0.0009765625 0.0009765625 
1.81898940354586e-12 1.81898940354586e-12 0.0001220703125 0.0009765625 
0.0009765625 1.81898940354586e-12 1.81898940354586e-12 0.0001220703125
##$VisuCoreDataUnits=( 5, 65 )
<> <> <mm2/sec> <mm2/sec> <>
##$VisuFGElemComment=( 5, 65 )
<signal intensity> <std dev of signal intensity> <diffusion constant> <std 
dev of diffusion constant> <std dev of the fit>
$$ @vis= VisuCoreDataOffs VisuCoreDataSlope VisuCoreDataUnits
##$VisuCoreWordType=_32BIT_SGN_INT
##$VisuCoreByteOrder=littleEndian
$$ @vis= VisuFGElemComment VisuCore VisuCoreWordType VisuCoreByteOrder
##$VisuFGOrderDescDim=2
##$VisuFGOrderDesc=( 2 )
(5, <FG_ISA>, <Diffusion using trace of B-Matrix>, 0, 2) (8, <FG_SLICE>, <>, 
2, 2)
##$VisuGroupDepVals=( 4 )
(<VisuCoreDataUnits>, 0) (<VisuFGElemComment>, 0) (<VisuCoreOrientation>, 0) (
<VisuCorePosition>, 0)
$$ @vis= VisuPixel VisuFGOrderDescDim VisuFGOrderDesc VisuGroupDepVals
##$VisuSubjectName=( 65 )
<AA_GLY_GD_1_65>
##$VisuSubjectId=( 65 )
<AA291121>
##$VisuSubjectBirthDate=( 9 )
<>
##$VisuSubjectSex=MALE
$$ @vis= VisuFrameOrderDesc VisuSubjectName VisuSubjectId VisuSubjectBirthDate
##$VisuSubjectComment=( 2048 )
<>
##$VisuStudyUid=( 65 )
<2.16.756.5.5.100.2927459608.18952.1638178505.8374>
##$VisuStudyDate=( 21 )
<09:35:05 29 Nov 2021>
$$ @vis= VisuSubjectSex VisuSubjectComment VisuSubject VisuStudyUid
##$VisuStudyId=( 65 )
<AA_GLY_GD_1_65>
##$VisuStudyNumber=1
##$VisuSubjectWeight=5
##$VisuStudyReferringPhysician=( 65 )
<>
$$ @vis= VisuStudyDate VisuStudyId VisuStudyNumber VisuSubjectWeight
##$VisuStudyDescription=( 65 )
<>
##$VisuSeriesNumber=458754
$$ @vis= VisuStudyReferringPhysician VisuStudyDescription VisuStudy
##$VisuSubjectPosition=Head_Supine
##$VisuSeriesTypeId=( 65 )
<DERIVED_ISA>
##$VisuSeriesComment=( 65 )
<Parametric image for Diffusion using trace of b-matrix produced >
$$ @vis= VisuSeriesNumber VisuSubjectPosition VisuSeriesTypeId
$$ @vis= VisuSeriesComment VisuSeries VisuEquipment VisuAcquisition Visu
##END=
