# Supplementary material for: The effect of a novel AQP4 facilitator, TGN-073, on glymphatic transport captured by diffusion MRI and DCE-MRI
Source: PLoS One. 2023 Mar 15;18(3):e0282955. doi: 10.1371/journal.pone.0282955 (PMC10016657; doi:10.1371/journal.pone.0282955)
Supplement: S1 File — (ZIP) [file pone.0282955.s002.zip › S2 DWI dataset/7/pulseprogram]

# 1 "/opt/PV5.1/exp/stan/nmr/lists/pp/DtiEpi.ppg"
;****************************************************************
;
; Copyright (c) 2001-2007
; Bruker BioSpin MRI GmbH
; D-76275 Ettlingen, Germany
;
; All Rights Reserved
;
; $Id: DtiEpi.ppg,v 1.8.2.6 2009/10/23 09:23:59 dgem Exp $

# 1 "/opt/PV5.1/exp/stan/nmr/lists/pp/MRI.include" 1
;****************************************************************
;
; $Source: /pv/CvsTree/pv/gen/src/prg/methManag/PPG/MRI.include,v $
;
; Copyright (c) 2006
; Bruker BioSpin MRI GmbH
; D-76275 Ettlingen, Germany
;
; All Rights Reserved
;
;;****************************************************************
;MRI.include

# 1 "/opt/PV5.1/exp/stan/nmr/lists/pp/Avance.incl" 1
;Avance3.incl
;   for AVi
;
;avance-version (07/01/22)
;
;$CLASS=HighRes Incl
;$COMMENT=


;$Id: Avance3.incl,v 1.3.2.4 2007/08/20 07:14:40 pfre Exp $
# 14 "/opt/PV5.1/exp/stan/nmr/lists/pp/MRI.include" 2


define delay aqq
define delay deparx
define delay derxadc
define delay rdepa

"aqq=dw*td"
"rdepa=de-depa"
"deparx=depa-derx"
"derxadc=derx-deadc"


# 86 "/opt/PV5.1/exp/stan/nmr/lists/pp/MRI.include"


# 11 "/opt/PV5.1/exp/stan/nmr/lists/pp/DtiEpi.ppg" 2

preset off


;counter of dummy scans (not acquired; DS set to 0)
define loopcounter lcDs
"lcDs = l1"


# 1 "/opt/PV5.1/exp/stan/nmr/lists/pp/PrepModulesHead.mod" 1
;****************************************************************
;
; Copyright (c) 2003-2007
; Bruker BioSpin MRI GmbH
; D-76275 Ettlingen, Germany
;
; $Id: PrepModulesHead.mod,v 1.14.2.1 2007/07/02 13:05:36 mawi Exp $
;
; All Rights Reserved
;
; Declaration of pulseprogram parameters and subroutines for 
; preparation  modules
;
;****************************************************************

;**** Fat Suppression Module ****

# 1 "/opt/PV5.1/exp/stan/nmr/lists/pp/FatSupDef.mod" 1
;****************************************************************
;
; Copyright (c) 2002-2007
; Bruker BioSpin MRI GmbH
; D-76275 Ettlingen, Germany
;
; $Id: FatSupDef.mod,v 1.1.2.2 2007/07/02 14:26:25 mawi Exp $
;
; All Rights Reserved
;
; FatSupDef.mod : Declaration of Fat Suppression Subroutine
;
;****************************************************************

if(PVM_FatSupOnOff)
{
define list<frequency> modlis6 = {$PVM_FatSupFL}
define delay FsD0 = {$PVM_FsD0}
define delay FsD1 = {$PVM_FsD1}
define delay FsD2 = {$PVM_FsD2}

define pulse FsP0 = {$PVM_FsP0}
}


# 18 "/opt/PV5.1/exp/stan/nmr/lists/pp/PrepModulesHead.mod" 2


;**** Flow Saturation Module ****

# 1 "/opt/PV5.1/exp/stan/nmr/lists/pp/FlowSatDef.mod" 1
;****************************************************************
;
; Copyright (c) 2005-2007
; Bruker BioSpin MRI GmbH
; D-76275 Ettlingen, Germany
;
; $Id: FlowSatDef.mod,v 1.1.4.2 2007/07/02 13:26:58 mawi Exp $
;
; All Rights Reserved
;
; FlowSatDef.mod: Declaration of subroutines for Flow Saturation 
; call
; subr FlowSat()
; subr FlowSatInit()
; subr FlowSatInc()
; 
;****************************************************************

if(PVM_InFlowSatOnOff == 1)
   {
define list<frequency> modlis4 = {$PVM_InFlowSatFL}
define delay SfD0 = {$PVM_SfD0}
define delay SfD1 = {$PVM_SfD1}
define delay SfD2 = {$PVM_SfD2}

define pulse SfP0 = {$PVM_SfP0}

define loopcounter SfLp0 = {$PVM_SfLp0}
   }


# 22 "/opt/PV5.1/exp/stan/nmr/lists/pp/PrepModulesHead.mod" 2


;**** Inversion Pulse Module ****
# 1 "/opt/PV5.1/exp/stan/nmr/lists/pp/InvPulseDef.mod" 1
;****************************************************************
;
; Copyright (c) 2002-2007
; Bruker BioSpin MRI GmbH
; D-76275 Ettlingen, Germany
;
; $Id: InvPulseDef.mod,v 1.1.2.2 2007/07/02 14:26:25 mawi Exp $
;
; All Rights Reserved
;
; InvPulseDef.mod : Declaration of Inversion Pulse subroutine
;
; call
; subr InvPulse()
;
;****************************************************************
;   
;       PVM_InvRFPulseArr      :  
;     
;       sp22            TPQQ[14].name : PVM_InvRFPulsePropertyArr[0].Filename
;
;       PVM_IpP0                      :  PVM_InvRFPulseArr[0].PulseLength
;
;       PVM_IpD2                      :  PVM_InvPulseDelay[0]
;       PVM_IpD3                      :  PVM_InvPulseSpoilTime[0]
;       PVM_IpD1                      :  CONFIG_amplifier _enable
;       PVM_IpD0                      :  PVM_RampTime
;

if(PVM_InvPulseOnOff == 1)
{
define list<frequency>  modlis2= {$PVM_InvPulseOffsetHz}
define delay IpD0 = {$PVM_IpD0}
define delay IpD1 = {$PVM_IpD1}
define delay IpD2 = {$PVM_IpD2}
define delay IpD3 = {$PVM_IpD3}

define pulse IpP0 = {$PVM_IpP0}
}


# 25 "/opt/PV5.1/exp/stan/nmr/lists/pp/PrepModulesHead.mod" 2


;**** Magnetisation Transfer Module ****

# 1 "/opt/PV5.1/exp/stan/nmr/lists/pp/MagTransDef.mod" 1
;****************************************************************
; $Source: /pv/CvsTree/pv/gen/src/prg/methManag/PPG/MagTransDef.mod,v $
;
; Copyright (c) 2005-2007
; Bruker BioSpin MRI GmbH
; D-76275 Ettlingen, Germany
;
; All Rights Reserved
;
; MagTransDef.mod: Declaration of subroutine for Magnetization 
;                  transfer 
; call
; subr MagTrans()
;
; $Id: MagTransDef.mod,v 1.1.2.3 2008/06/05 17:10:28 mawi Exp $
;****************************************************************
;**** Magnetisation Transfer Module ****


if(PVM_MagTransOnOff)
{
define list<frequency> modlis3 = {$PVM_MagTransFL} 
define delay MtD0 = {$PVM_MtD0}
define delay MtD1 = {$PVM_MtD1}
define delay MtD2 = {$PVM_MtD2}
define delay MtD3 = {$PVM_MtD3}

define pulse MtP0 = {$PVM_MtP0}

define loopcounter MtLp0 = {$PVM_MtLp0}
}


# 29 "/opt/PV5.1/exp/stan/nmr/lists/pp/PrepModulesHead.mod" 2


;**** Saturation Pulse Module ****

# 1 "/opt/PV5.1/exp/stan/nmr/lists/pp/SatPulseDef.mod" 1
;****************************************************************
;
; Copyright (c) 2002-2003
; Bruker BioSpin MRI GmbH
; D-76275 Ettlingen, Germany
;
; $Id: SatPulseDef.mod,v 1.1.2.3 2009/02/25 09:35:00 fhen Exp $
;
; All Rights Reserved
;
; SatPulseDef.mod : Declaration of Saturation Pulse subroutines
; call 
; subr SatPulse()
;
;****************************************************************
;   
;    PVM_SatRFPulseArr      :  
;     
;       sp28            DPQQ[12].name : PVM_SatRFPulsePropertyArr[0].Filename
;       sp29            DPQQ[13].name : PVM_SatRFPulsePropertyArr[1].Filename
;       sp30            DPQQ[14].name : PVM_SatRFPulsePropertyArr[2].Filename
;       sp31            DPQQ[15].name : PVM_SatRFPulsePropertyArr[3].Filename
;
;       PVM_SpP0                     :  PVM_SatRFPulseArr[0].PulseLength
;       PVM_SpP1                     :  PVM_SatRFPulseArr[1].PulseLength
;       PVM_SpP2                     :  PVM_SatRFPulseArr[2].PulseLength
;       PVM_SpP3                     :  PVM_SatRFPulseArr[3].PulseLength
;
;       PVM_SpD2                     :  PVM_SatPulseDelay1[0]
;       PVM_SpD6                     :  PVM_SatPulseSpoilTime[0]
;       PVM_SpD10                    :  PVM_SatPulseDelay2[0]
;       PVM_SpD3                     :  PVM_SatPulseSpoilTime[1]
;       PVM_SpD7                     :  PVM_SatPulseDelay1[1]
;       PVM_SpD11                    :  PVM_SatPulseDelay2[1]
;       PVM_SpD4                     :  PVM_SatPulseDelay1[2]
;       PVM_SpD8                     :  PVM_SatPulseSpoilTime[2]
;       PVM_SpD12                    :  PVM_SatPulseDelay2[2]
;       PVM_SpD5                     :  PVM_SatPulseDelay1[3]
;       PVM_SpD9                     :  PVM_SatPulseSpoilTime[3]
;       PVM_SpD13                    :  PVM_SatPulseDelay2[3]
;

if(PVM_SatPulseOnOff == 1)
   {
define list<frequency> modlis7 = {$PVM_SatPulseOffsetHz}

define delay SpD0 = {$PVM_SpD0}
define delay SpD1 = {$PVM_SpD1}
define delay SpD2 = {$PVM_SpD2}
define delay SpD3 = {$PVM_SpD3}
define delay SpD4 = {$PVM_SpD4}
define delay SpD5 = {$PVM_SpD5}
define delay SpD6 = {$PVM_SpD6}
define delay SpD7 = {$PVM_SpD7}
define delay SpD8 = {$PVM_SpD8}
define delay SpD9 = {$PVM_SpD9}
define delay SpD10 = {$PVM_SpD10}
define delay SpD11 = {$PVM_SpD11}
define delay SpD12 = {$PVM_SpD12}
define delay SpD13 = {$PVM_SpD13}
define pulse SpP0 = {$PVM_SpP0}
define pulse SpP1 = {$PVM_SpP1}
define pulse SpP2 = {$PVM_SpP2}
define pulse SpP3 = {$PVM_SpP3}

   }


# 34 "/opt/PV5.1/exp/stan/nmr/lists/pp/PrepModulesHead.mod" 2


;*** Saturation Slices Module ***

# 1 "/opt/PV5.1/exp/stan/nmr/lists/pp/SatSliceDef.mod" 1
;****************************************************************
;
; Copyright (c) 2002-2007
; Bruker BioSpin MRI GmbH
; D-76275 Ettlingen, Germany
;
; $Id: SatSliceDef.mod,v 1.2.2.1 2007/07/02 13:01:13 mawi Exp $
;
; All Rights Reserved
;
; SatSlices.mod : Declaration of Saturation Slice subroutine
; call
; subr SatSlices()
;
;****************************************************************
;
; SaturationSlicesPulse :
;
;        sp25              DPQQ[9].name : PVM_SatSlicesPulse.Filename
;        PVM_SatP0                     : PVM_SatSlicesPulse.Length
;
;        
;        PVM_SatD1                     : CONFIG_amplifier_enable
;        PVM_SatD0                     : PVM_RampTime
;        PVM_SatD2                     : PVM_FovSatSpoilTime
;        PVM_SatLp0                    : PVM_FovSatNSlices 
;
;**** Saturation Slice Module ****
if(PVM_FovSatOnOff == 1)
{
define list<frequency> modlis5 = {$PVM_FovSatFL}
define delay SatD0 = {$PVM_SatD0}
define delay SatD1 = {$PVM_SatD1}
define delay SatD2 = {$PVM_SatD2}

define pulse SatP0 = {$PVM_SatP0}

define loopcounter SatLp0 = {$PVM_SatLp0}
}


 
# 39 "/opt/PV5.1/exp/stan/nmr/lists/pp/PrepModulesHead.mod" 2


;**** Black Blood Module ****
# 1 "/opt/PV5.1/exp/stan/nmr/lists/pp/BlBloodDef.mod" 1
;****************************************************************
;
; Copyright (c) 2007
; Bruker BioSpin MRI GmbH
; D-76275 Ettlingen, Germany
;
; $Id: BlBloodDef.mod,v 1.1.2.2 2007/07/02 14:26:25 mawi Exp $
;
; All Rights Reserved
;
; BlBloodDef.mod : Declaration of Black blood  subroutine
;
; call
; subr BlBlood(ph0) : Black blood preparation with RF phaselist
;                     ph0
;
;****************************************************************

if(PVM_BlBloodOnOff)
  {
define list<frequency> modlis8 = {$PVM_BlBloodFL}
define delay BlbD0 = {$PVM_BlbD0}
define delay BlbD1 = {$PVM_BlbD1}
define delay BlbD2 = {$PVM_BlbD2}
define delay BlbD3 = {$PVM_BlbD3}

define pulse BlbP0 = {$PVM_BlbP0}
  }


# 43 "/opt/PV5.1/exp/stan/nmr/lists/pp/PrepModulesHead.mod" 2


;**** Trigger Module ****
define delay TrigD0 = {$PVM_TrigD0}
;**** Trigger Out Module ****
define delay TrigOutD0 = {$PVM_TrigOutD0}

;**** OuterVolumeSuppression **** Solvent Suppression Module ****

# 1 "/opt/PV5.1/exp/stan/nmr/lists/pp/WsOvsDef.mod" 1
;****************************************************************
;
; Copyright (c) 2005-2007
; Bruker BioSpin MRI GmbH
; D-76275 Ettlingen, Germany
;
; $Id: WsOvsDef.mod,v 1.1.2.3 2008/03/19 14:25:28 sako Exp $
;
; All Rights Reserved
;
; WsOvsDef.mod: Declaration of water suppression and Outer 
;               volume suppression subroutines
;
; call 
; subr Ovs(ph0) ;  execution of OVS with ph0 phaselist
;
; subr WsOvs(ph0,ph1) : execution of OVS with ph0 and WS with ph1
;                       phaselist
;****************************************************************

;**** OuterVolumeSuppression ****

if(PVM_OvsOnOff == 1)
{
define list<frequency> Ovslist={$PVM_OvsFrequencyList}
define delay OvsD0 = {$PVM_OvsD0}
define delay OvsD1 = {$PVM_OvsD1}
define pulse OvsP0 = {$PVM_OvsP0}
}


;*** WaterSuppression Module with OVS ****

if (PVM_WsMode)
{

define list<frequency> Wslist={$PVM_WsOffsetHz}
define pulse WsP0 = {$PVM_WsP0}
define pulse WsP1 = {$PVM_WsP1}
define pulse WsP2 = {$PVM_WsP2}
define delay WsNp0 
"WsNp0 = WsP0"
define delay WsNp1 
"WsNp1 = WsP1"
define delay WsNp2 
"WsNp2 = WsP2"
define list<delay> ChD1={$PVM_ChppgD1}
define list<delay> ChD2={$PVM_ChppgD2}
define list<delay> VpD1={$PVM_VpppgD1}
define list<delay> VpD2={$PVM_VpppgD2}

}


# 53 "/opt/PV5.1/exp/stan/nmr/lists/pp/PrepModulesHead.mod" 2


;**** Solvent Suppression module and FOV Saturation module ******

# 1 "/opt/PV5.1/exp/stan/nmr/lists/pp/WsSatDef.mod" 1
;******************************************************************
;
; Copyright (c) 2002-2007
; Bruker BioSpin MRI GmbH
; D-76275 Ettlingen, Germany
;
; $Id: WsSatDef.mod,v 1.1.2.2 2007/07/02 14:26:26 mawi Exp $ 
;
; All Rights Reserved
;
; WsSatDef.mod - Declaration of water suppression and FOV saturation 
;                subroutines
; call
; subr WsSat(ph0) : execution of WS with ph0 phaselist and 
;                   FOV saturation (as passed as argument)    
;      
;*******************************************************************


# 57 "/opt/PV5.1/exp/stan/nmr/lists/pp/PrepModulesHead.mod" 2


;*********** selective inversion recovery **********

# 1 "/opt/PV5.1/exp/stan/nmr/lists/pp/SelSliceIrDef.mod" 1
;****************************************************************
;
; Copyright (c) 2007
; Bruker BioSpin MRI GmbH
; D-76275 Ettlingen, Germany
;
; $Id: SelSliceIrDef.mod,v 1.1.2.2 2007/07/02 14:26:25 mawi Exp $
;
; All Rights Reserved
;
; SelSliceIrDef.mod : declaration of slice Selective Inversion 
;                     Recovery subroutine
; call SliceSelIr()
; 
;
;****************************************************************


if(PVM_SelIrOnOff)
  {
define list<frequency> IrFL = {$PVM_SelIrFL} 
define delay IrD0 = {$PVM_SelIrD0}
define delay IrD1 = {$PVM_SelIrD1}
define delay IrD2 = {$PVM_SelIrD2}
define delay IrD3 = {$PVM_SelIrD3}
define delay IrD4 = {$PVM_SelIrD4}

define pulse IrP0 = {$PVM_SelIrP0}

define loopcounter IrL0 = {$PVM_SelIrL0}
  }


# 61 "/opt/PV5.1/exp/stan/nmr/lists/pp/PrepModulesHead.mod" 2


;***********Tagging*****************

# 1 "/opt/PV5.1/exp/stan/nmr/lists/pp/TagDef.mod" 1
;****************************************************************
;
; Copyright (c) 2007
; Bruker BioSpin MRI GmbH
; D-76275 Ettlingen, Germany
;
; $Id: TagDef.mod,v 1.1.2.4 2008/06/05 17:09:32 mawi Exp $
;
; All Rights Reserved
;
; TagDef.mod : Declaration of tagging subroutine
; call
; subr Tagging()
;
;****************************************************************

if(PVM_TaggingOnOff)
{
define list<frequency> taggfreq={$PVM_TaggingFL}

define delay TaggD0 = {$PVM_TaggingD0}
define delay TaggD1 = {$PVM_TaggingD1}
define delay TaggD2 = {$PVM_TaggingD2}
define delay TaggD3 = {$PVM_TaggingD3}
define delay TaggD4 = {$PVM_TaggingD4}
define delay TaggD5 = {$PVM_TaggingD5}

define pulse TaggP0 = {$PVM_TaggingP0}
define loopcounter TaggL0 = {$PVM_TaggingLp0}
}


# 65 "/opt/PV5.1/exp/stan/nmr/lists/pp/PrepModulesHead.mod" 2


;*********** Noe *******************

# 1 "/opt/PV5.1/exp/stan/nmr/lists/pp/NoeDef.mod" 1
;****************************************************************
;
; Copyright (c) 2007
; Bruker BioSpin MRI GmbH
; D-76275 Ettlingen, Germany
;
; $Id: NoeDef.mod,v 1.1.2.2 2007/07/02 14:26:26 mawi Exp $
;
; All Rights Reserved
;
; NoeDef.mod: Declaration of Nuclear Overhouser Enhancement 
;             subroutine
; call
; subr Noe()
;
;****************************************************************

if(PVM_NoeOnOff == On)
{
define delay NoeD0 = {$PVM_NoeD0}
define delay NoeD1 = {$PVM_NoeD1}
}


# 69 "/opt/PV5.1/exp/stan/nmr/lists/pp/PrepModulesHead.mod" 2


define loopcounter EvolLp0 = {$PVM_EvolLp0}
define list<delay> EvolD0 = {$PVM_EvolD0}


# 21 "/opt/PV5.1/exp/stan/nmr/lists/pp/DtiEpi.ppg" 2

# 1 "/opt/PV5.1/exp/stan/nmr/lists/pp/DwiHead.mod" 1
;************************************************************************* 
; Copyright (c) 2002 - 2007
; Bruker BioSpin MRI GmbH
; D-76275 Ettlingen, Germany
;
; $Id: DwiHead.mod,v 1.4.2.2 2009/04/24 08:44:21 mawi Exp $
;
; All Rights Reserved
; 
; DwiHead.mod: Declaration of pulseprogram subroutines
;              for Stejscal Tanner Spinecho and Stimulated echo 
;	       and double spin echo preparation
;              preparation
;
; call
; subr DwiPrep(ph1)  : diffusion prepartion with RF phaselist 1
; subr DwiLoop(Diffl): loop part of diffusion preparation, loops
;                      to label Diffl (as passed as argument)
;
;*************************************************************************

define list<frequency> DwFl0 = {$PVM_DwFlist0}
define delay DwD0  = {$PVM_DwD0}
define delay DwD1  = {$PVM_DwD1}
define delay DwD2  = {$PVM_DwD2}
define delay DwD3  = {$PVM_DwD3}
define delay DwD4  = {$PVM_DwD4}
define delay DwD5  = {$PVM_DwD5}
define delay DwD6  = {$PVM_DwD6}
define delay DwD7  = {$PVM_DwD7}
define delay DwD8  = {$PVM_DwD8}
define delay DwD9  = {$PVM_DwD9}
define delay DwD10 = {$PVM_DwD10}
define delay DwD11 = {$PVM_DwD11}
define delay DwD12 = {$PVM_DwD12}
define delay DwD13 = {$PVM_DwD13}
define delay DwD14 = {$PVM_DwD14}
define delay DwD15 = {$PVM_DwD15}
define delay DwD16 = {$PVM_DwD16}
define delay DwD17 = {$PVM_DwD17}
define delay DwD18 = {$PVM_DwD18}
define delay DwD19 = {$PVM_DwD19}

define pulse DwP0 = {$PVM_DwP0}
define pulse DwP1 = {$PVM_DwP1}


define loopcounter DwExp = {$PVM_DwNDiffExp}

lgrad PVM_DwGradRead = PVM_DwNDiffExp
lgrad PVM_DwGradPhase = PVM_DwNDiffExp
lgrad PVM_DwGradSlice = PVM_DwNDiffExp
lgrad PVM_DwGradVec = PVM_DwNDiffExp
lgrad PVM_DwSpDir = PVM_DwNDiffExp
if(PVM_DiffPrepMode == 2)
{
  lgrad PVM_DwSpDir2 = PVM_DwNDiffExp
}


; double spinecho preparation
; slice refocusing groups


; spinecho stejscal tanner preparation


; stimulated echo stejscal tanner preparation


; stimulated echo stejscal tanner preparation


; stimulated echo stejscal tanner preparation


; stimulated echo stejscal tanner preparation


; 
; Diffusion Preparation module
;


; Loop part of DTI module


# 22 "/opt/PV5.1/exp/stan/nmr/lists/pp/DtiEpi.ppg" 2

# 1 "/opt/PV5.1/exp/stan/nmr/lists/pp/epiHead.mod" 1
;****************************************************************
;
; Copyright (c) 2003
; Bruker BioSpin MRI GmbH
; D-76275 Ettlingen, Germany
;
; All Rights Reserved
; $Id: epiHead.mod,v 1.7.2.3 2009/12/11 12:52:31 dgem Exp $
; Declaration of pulseprogram parameters for epi module 
; 
;****************************************************************

define delay EpiD0 = {$PVM_EpiD0}
define delay EpiD1 = {$PVM_EpiD1}
define delay EpiD2 = {$PVM_EpiD2}
define delay EpiD3 = {$PVM_EpiD3}
define delay EpiD4 = {$PVM_EpiD4}
define delay EpiD5 = {$PVM_EpiD5}
define delay EpiD7 = {$PVM_EpiD7}
define delay EpiD8 = {$PVM_EpiD8}
define delay EpiD9 = {$PVM_EpiD9}
define delay EpiD10 = {$PVM_EpiD10}
define delay EpiD11 = {$PVM_EpiD11}
define delay EpiD12 = {$PVM_EpiD12}


lgrad PVM_EpiInterleavingFunction<2d> = PVM_EpiNShots

define delay Epi10u_de
"Epi10u_de = 10u - de" 

define list<delay> EpiVd = {$PVM_EpiVdList}
define list<frequency> EpiOnRes = {0.0}
# 23 "/opt/PV5.1/exp/stan/nmr/lists/pp/DtiEpi.ppg" 2


lgrad slice = NSLICES

fq1b receive				     	     \n if (CONFIG_instrument_type != Avance_I)           \n {                                                 \n dccorr                                         \n }                         \n if (CONFIG_preemp_type == GREAT_60)               \n {                                                 \n if (CONFIG_instrument_type != Avance_III)      \n {                                              \n 500m setnmr0|34|33|32                          \n }                                              \n else                                           \n {                                              \n 200u setnmr0|34|33|32                          \n }                                              \n }                                                 \n if (CONFIG_preemp_type == DPP_with_SW_Blanking)   \n {                                                 \n 10u ctrlgrad 0                                 \n 10u grad{(0)|(0)|(0) }			     \n 200u setnmr0|34|33|32                          \n }

lgrad r3d<3d> = L[2]

zgrad PVM_EpiInterleavingFunction
zslice

;EXEC_begin DwiInit line 2061 (35) DwiInit()
 
      1u zgrad PVM_DwSpDir
      if(PVM_DiffPrepMode == 2)
      {
         1u zgrad PVM_DwSpDir2
      }
      1u zgrad PVM_DwGradRead
      1u zgrad PVM_DwGradPhase
      1u zgrad PVM_DwGradSlice
      1u zgrad PVM_DwGradVec 


 
;EXEC_end   DwiInit line 2061 (35) DwiInit()


DiffL,  4u
# 1 "/opt/PV5.1/exp/stan/nmr/lists/pp/TriggerPerPhaseStep.mod" 1
;****************************************************************
;
; Copyright (c) 1998-2003
; Bruker BioSpin MRI GmbH
; D-76275 Ettlingen, Germany
;
; All Rights Reserved
;
; TriggerPerPhaseStep.mod - Trigger Module
;
;****************************************************************
;
;      PVM_TrigD0               --> PVM_EcgTriggerModuleTime = ACQ_trigger_delay
;
if (PVM_TriggerMode == per_PhaseStep)
{
if (ACQ_trigger_enable == 1)
{
  10u   setnmr3|6
if (CONFIG_instrument_type == Avance_III)
{

  10u   trignl1   ;original wmh 231118

;10u   trigpl1


  10u   trigpe3
}
else
{
  10u   trigpl1
}
  10u   setnmr3^6
  TrigD0
}
}
# 39 "/opt/PV5.1/exp/stan/nmr/lists/pp/DtiEpi.ppg" 2

slice,  10u	fq8b:f1
# 1 "/opt/PV5.1/exp/stan/nmr/lists/pp/TriggerPerSlice.mod" 1
;****************************************************************
;
; Copyright (c) 1998-2003
; Bruker BioSpin MRI GmbH
; D-76275 Ettlingen, Germany
;
; All Rights Reserved
;
; TriggerPerSlice.mod - Trigger Module
;
;****************************************************************
;
;     PVM_TrigD0               --> PVM_EcgTriggerModuleTime = ACQ_trigger_delay
;
if (PVM_TriggerMode == per_Slice)
{
if (ACQ_trigger_enable == 1)
{
  10u   setnmr3|6
if (CONFIG_instrument_type == Avance_III)
{
  10u   trignl1
  10u   trigpe3
}
else
{
  10u   trigpl1
}
  10u   setnmr3^6 
  TrigD0
}
}
# 41 "/opt/PV5.1/exp/stan/nmr/lists/pp/DtiEpi.ppg" 2

;EXEC_begin SatSlices line 2143 (42) SatSlices()
 
if(PVM_FovSatOnOff == 1)  
{
lgrad PVM_FovSatGrad = PVM_FovSatNSlices
lgrad PVM_FovSatSpoiler = 1
zgrad PVM_FovSatGrad
zgrad PVM_FovSatSpoiler

        50u     modlis5.res

fov9,    SatD0 	modlis5:f1   	grad{PVM_FovSatGrad(100,,direct_scale)|(0)|(0)}
        SatD1   gatepulse 1
        SatP0:sp25          
        SatD2   modlis5.inc	grad{(0)|(0)|PVM_FovSatSpoiler(100,,no_scale)}
        igrad PVM_FovSatGrad
       lo to fov9 times SatLp0
        SatD0	        	grad{(0)|(0)|(0)}
        20u
}
   
;EXEC_end   SatSlices line 2143 (42) SatSlices()
;EXEC_begin FatSup line 2144 (43) FatSup()
 
if(PVM_FatSupOnOff)
{
lgrad PVM_FatSupSpoiler = 1
10u zgrad PVM_FatSupSpoiler

40u       modlis6:f1
1m        gatepulse 1
FsP0:sp26    
FsD2     grad{(0)|(0)|PVM_FatSupSpoiler(100,,no_scale)}
FsD0      groff
50u
}

 
;EXEC_end   FatSup line 2144 (43) FatSup()
;----------------------------------slice selection------------------	
	d1 	grad{(0)|(0)|(t0)} fq1:f1 gatepulse 1 
	(p0:sp0 	ph0):f1
	d4 	groff
;----------------------------------slice rephase--------------------
	d2 	grad{(0)|(0)|(t1)+r3d(t2)}
	d3      groff                                
;EXEC_begin DwiPrep line 2152 (51) DwiPrep(phase ph1)
 
if(PVM_DiffPrepMode == 0)
{
;EXEC_begin DwSe line 1933 (0) DwSe(phase ph1)
 
 DwD0      groff 
 if(PVM_DwDirectScale == Yes)
 {
   DwD5  grad{PVM_DwGradVec(100,direct_scale)|(0)|(0)}
 }
 else
 {
   DwD5  grad{PVM_DwGradRead(100,no_scale)|PVM_DwGradPhase(100,no_scale)|PVM_DwGradSlice(100,no_scale)}
 }
 DwD6      groff                                    
 DwD2      grad{PVM_DwSpDir(100,direct_scale)|(0)|(0)}
 DwD3      grad{(0)|(0)|(PVM_DwSliceGrad,no_scale)} DwFl0:f1 gatepulse 1 
 DwP0:sp23  ph1
 DwD4      
 DwD2      grad{PVM_DwSpDir(100,direct_scale)|(0)|(0)}
 DwD7	   groff
 if(PVM_DwDirectScale == Yes)
 {
   DwD5  grad{PVM_DwGradVec(100,direct_scale)|(0)|(0)}
 }
 else
 {
   DwD5  grad{PVM_DwGradRead(100,no_scale)|PVM_DwGradPhase(100,no_scale)|PVM_DwGradSlice(100,no_scale)}
 } 
 DwD1      groff
 
;EXEC_end   DwSe line 1933 (0) DwSe(phase ph1)
}
if(PVM_DiffPrepMode == 1)
{
;EXEC_begin DwSte line 1937 (0) DwSte(phase ph1)
 
 DwD0      groff                                
 if(PVM_DwDirectScale == Yes)
 {
   DwD9  grad{PVM_DwGradVec(100,direct_scale)|(0)|(0)}
 }
 else
 {
   DwD9  grad{PVM_DwGradRead(100,no_scale)|PVM_DwGradPhase(100,no_scale)|PVM_DwGradSlice(100,no_scale)}
 }
 DwD6      groff  
 DwD2      grad{PVM_DwSpDir(100,direct_scale)|(0)|(0)}
 DwD3      grad{(0)|(0)|(PVM_DwSliceGrad,no_scale)} DwFl0:f1 gatepulse 1 
 DwP0:sp23 ph1
 DwD7
; DwD4      grad{(PVM_TeDwSliceSpoilGrad,no_scale)|(PVM_TeDwSliceSpoilGrad,no_scale)|(PVM_TeDwSliceSpoilGrad,no_scale)}

DwD4   grad{ (10)|(10)|(10) }   ; william Holmes 6feb2020


 DwD5      groff
 DwD3      grad{(0)|(0)|(PVM_DwSliceGrad,no_scale)} gatepulse 1
 DwP0:sp23 ph1
 DwD7
 DwD2      grad{PVM_DwSpDir(100,direct_scale)|(0)|(0)}
 DwD8      groff
 if(PVM_DwDirectScale == Yes)
 {
   DwD9  grad{PVM_DwGradVec(100,direct_scale)|(0)|(0)}
 }
 else
 {
   DwD9  grad{PVM_DwGradRead(100,no_scale)|PVM_DwGradPhase(100,no_scale)|PVM_DwGradSlice(100,no_scale)}
 } 
 DwD1      groff
 
;EXEC_end   DwSte line 1937 (0) DwSte(phase ph1)
}
if(PVM_DiffPrepMode == 2)
{
;EXEC_begin DwDse line 1941 (0) DwDse(phase ph1)
 
 DwD0   groff DwFl0:f1 
 DwD6
 if(PVM_DwDirectScale == Yes)
 {
   DwD7	grad{PVM_DwGradVec(100,direct_scale)|(0)|(0)}
 }
 else
 {
    DwD7       grad{PVM_DwGradRead(100,no_scale)|PVM_DwGradPhase(100,no_scale)|PVM_DwGradSlice(100,no_scale)}
 }
 DwD8	groff
;EXEC_begin DwRefDse line 1573 (0) DwRefDse(phase ph1)
 
 DwD5
 DwD1      grad{PVM_DwSpDir2(100,direct_scale)|(0)|(0)}
 DwD2      grad{(0)|(0)|(PVM_DwSliceGrad,no_scale)} gatepulse 1 
 DwP0:sp23 ph1
 DwD3      
 DwD1      grad{PVM_DwSpDir2(100,direct_scale)|(0)|(0)}
 DwD4	   groff
 
;EXEC_end   DwRefDse line 1573 (0) DwRefDse(phase ph1)
 DwD9
 if(PVM_DwDirectScale == Yes)
 {
   DwD10	grad{PVM_DwGradVec(-100,direct_scale)|(0)|(0)}
 }
 else
 {
    DwD10       grad{PVM_DwGradRead(-100,no_scale)|PVM_DwGradPhase(-100,no_scale)|PVM_DwGradSlice(-100,no_scale)}
 }
 DwD11	groff
 if(PVM_DwDirectScale == Yes)
 {
   DwD12	grad{PVM_DwGradVec(100,direct_scale)|(0)|(0)}
 }
 else
 {
    DwD12        grad{PVM_DwGradRead(100,no_scale)|PVM_DwGradPhase(100,no_scale)|PVM_DwGradSlice(100,no_scale)}    
 }
 DwD13	groff
;EXEC_begin DwRefDse2 line 1593 (0) DwRefDse2(phase ph1)
 
 DwD5
 DwD1      grad{PVM_DwSpDir(100,direct_scale)|(0)|(0)}
 DwD2      grad{(0)|(0)|(PVM_DwSliceGrad,no_scale)} gatepulse 1 
 DwP0:sp23 ph1
 DwD3      
 DwD1      grad{PVM_DwSpDir(100,direct_scale)|(0)|(0)}
 DwD4	   groff
 
;EXEC_end   DwRefDse2 line 1593 (0) DwRefDse2(phase ph1)
 DwD14
 if(PVM_DwDirectScale == Yes)
 {
   DwD15	grad{PVM_DwGradVec(-100,direct_scale)|(0)|(0)}
 }
 else
 {
    DwD15       grad{PVM_DwGradRead(-100,no_scale)|PVM_DwGradPhase(-100,no_scale)|PVM_DwGradSlice(-100,no_scale)}
 }
 DwD16	groff
 
;EXEC_end   DwDse line 1941 (0) DwDse(phase ph1)
}
 
;EXEC_end   DwiPrep line 2152 (51) DwiPrep(phase ph1)
        if "lcDs > 0" goto acqDs    
# 1 "/opt/PV5.1/exp/stan/nmr/lists/pp/epi.mod" 1
;****************************************************************
;
; Copyright (c) 2002-2005
; Bruker BioSpin MRI GmbH 
; D-76275 Ettlingen, Germany
;
; All Rights Reserved
; 
; epi.mod - an Echo-Planar Imaging module  
; 
;****************************************************************


;-------- version with shaped gradients:
if(PVM_EpiRampMode != SystemRamp)
{
	;5u fqatofqb:f1
        if(CONFIG_instrument_type==Avance_I)
        { 
                1u EpiOnRes:f1
        }
        else
        {
          rdepa						 \n deparx     adc ph0  syrec	          \n derxadc     ph1:r  			  \n deadc      
          Epi10u_de
        }
      
	if(PVM_EpiNShots != 1)
	{
	  if(PVM_EpiEchoTimeShifting == Yes)
	  {
		EpiVd	EpiVd.inc
	  }
	}


	if (PVM_EpiGradSync == Yes)
	{
		1u	trigpe3
	}

        if(CONFIG_instrument_type==Avance_I)
        {
	   rdepa						 \n deparx     adc ph0  syrec	          \n derxadc     ph1:r  			  \n deadc      
           Epi10u_de
        }

	if(PVM_EpiPrefixNavYes) ;prefix navigator
	{
		EpiD12 cpdngs30:f1
	}

	10u    gc_control
	{
		EpiD4  grad{EpiShape1(100,EpiShape1Size)| EpiShape3(100,EpiShape3Size)	|(0)}
		EpiD5  grad{EpiShape9(100,EpiShape9Size)| EpiShape11(100,EpiShape11Size)*PVM_EpiInterleavingFunction(100)|(0)}
                EpiD11 grad{EpiShape8(100,EpiShape8Size)|(0)                            |(0)} ;plateau up
		loop PVM_EpiEchoCounter
		{		   
		  EpiD5	 grad{EpiShape2(100,EpiShape2Size)    |EpiShape4(100,EpiShape4Size)    |(0)} ;ramp down
		  EpiD11 grad{EpiShape13(100,EpiShape13Size)|(0)                             |(0)} ;plateau down
		  EpiD5  grad{EpiShape12(100,EpiShape12Size)|EpiShape7(100,EpiShape7Size)    |(0)} ;ramp up
		  EpiD11 grad{EpiShape8(100,EpiShape8Size)    |(0)                             |(0)} ;plateau up
		}
		EpiD5  grad{EpiShape10(100,EpiShape10Size)| (0)- EpiShape11(100,EpiShape11Size)*PVM_EpiInterleavingFunction(100)|(0)}
		EpiD4  grad{EpiShape5(100,EpiShape5Size)| EpiShape6(100,EpiShape6Size)  |(0)} 
	}
	EpiD1
	
        if(PVM_EpiPrefixNavYes) ;prefix navigator: adc is already running
	{
		EpiD2
	}
        if(!PVM_EpiPrefixNavYes) ;no prefix navigator: start adc now
	{
		EpiD2   cpdngs30:f1
	}       
	EpiD3
        EpiD0   eoscnp

	if(PVM_EpiNShots != 1)
	{
	  if(PVM_EpiEchoTimeShifting == Yes)
	  {
		EpiVd	EpiVd.inc
	  }
	}
} ;--------end of version

;----------------------- version with system ramps  ---------------------------
if(PVM_EpiRampMode == SystemRamp)
{
	;5u fqatofqb:f1
        if(CONFIG_instrument_type==Avance_I)
        { 
                1u EpiOnRes:f1
        }
        else
        {
          rdepa						 \n deparx     adc ph0  syrec	          \n derxadc     ph1:r  			  \n deadc      
          Epi10u_de
        }

	if(PVM_EpiNShots != 1)
	{
	  if(PVM_EpiEchoTimeShifting == Yes)
	  {
		EpiVd	EpiVd.inc
	  }
	}
	if (PVM_EpiGradSync == Yes)
	{
		1u	trigpe3
	}
        if(CONFIG_instrument_type==Avance_I)
        {
	   rdepa						 \n deparx     adc ph0  syrec	          \n derxadc     ph1:r  			  \n deadc      
           Epi10u_de
        }
	if(PVM_EpiPrefixNavYes) ;prefix navigator
	{
		EpiD12 cpdngs30:f1
	}

        10u    gc_control
        {
          EpiD7 grad{PVM_EpiReadDephGrad(100)|PVM_EpiPhaseDephGrad(100)+PVM_EpiInterleavingFunction(100*PVM_EpiPhaseEncGrad)|(0)}
          EpiD8 groff
          EpiD9 grad{PVM_EpiReadEvenGrad(100)|(0)|(0)}
	  loop PVM_EpiEchoCounter
	  {	   
	    EpiD10 grad{(0)                     |PVM_EpiBlipEvenGrad(100)|(0)}
	    EpiD9 grad{PVM_EpiReadOddGrad(100) |(0)                     |(0)}
	    EpiD10 grad{(0)                     |PVM_EpiBlipOddGrad(100 )|(0)}
            EpiD9 grad{PVM_EpiReadEvenGrad(100)|(0)                     |(0)}
          }
	  EpiD8 groff
          EpiD7 grad{PVM_EpiReadDephGrad(100)|PVM_EpiPhaseDephGrad(100)+PVM_EpiInterleavingFunction(100*PVM_EpiPhaseRewGrad)|(0)} 	 
          groff
        }
	EpiD1
 	
        if(PVM_EpiPrefixNavYes) ;prefix navigator: adc is already running
	{
		EpiD2
	}
        if(!PVM_EpiPrefixNavYes) ;no prefix navigator: start adc now
	{
		EpiD2   cpdngs30:f1
	}       
	
        EpiD3
        EpiD0 eoscnp
	if(PVM_EpiNShots != 1)
	{
	  if(PVM_EpiEchoTimeShifting == Yes)
	  {
		EpiVd	EpiVd.inc
	  }
	} 
}	 
;-------- end of version

# 53 "/opt/PV5.1/exp/stan/nmr/lists/pp/DtiEpi.ppg" 2

goOn,	2.5u        
;----------------------------------slice loop-----------------------
	10u islice
	d0    DwFl0.inc
	lo to slice times NSLICES
	1u zslice  
;----------------------------------averaging loop-------------------
        d5
        "lcDs = lcDs - 1"
        if "lcDs >= 0" goto DiffL      ;dummy scans        
	lo to DiffL times NA
;----------------------------------2d loop--------------------------
	1u igrad PVM_EpiInterleavingFunction
	lo to DiffL times l0
	1u zgrad PVM_EpiInterleavingFunction
;----------------------------------3d loop--------------------------
if( ACQ_dim >= 3 )
{
	1u igrad r3d
	lo to DiffL times ACQ_size[2]
}
;----------------------------------diffusion loop-------------------
;EXEC_begin DwiLoop line 2342 (76) DwiLoop(any DiffL)
 
if(PVM_DwFlag1 == 0)
{
   if( ACQ_scan_type == Scan_Experiment)
   {
      0u igrad PVM_DwSpDir
      if(PVM_DiffPrepMode == 2)
      {
        0u igrad PVM_DwSpDir2
      }
      1u igrad PVM_DwGradRead
      1u igrad PVM_DwGradPhase
      1u igrad PVM_DwGradSlice
      1u igrad PVM_DwGradVec
   } 
   else
   {
      4u
   }
}
else	
{
      0u igrad PVM_DwSpDir
      if(PVM_DiffPrepMode == 2)
      {
         0u igrad PVM_DwSpDir2
      }
      1u igrad PVM_DwGradRead
      1u igrad PVM_DwGradPhase
      1u igrad PVM_DwGradSlice
      1u igrad PVM_DwGradVec
}


lo to DiffL times DwExp

 0u zgrad PVM_DwSpDir	
 if(PVM_DiffPrepMode == 2)
 {
    0u zgrad PVM_DwSpDir2
 }
 1u zgrad PVM_DwGradRead
 1u zgrad PVM_DwGradPhase
 1u zgrad PVM_DwGradSlice
 1u zgrad PVM_DwGradVec

 
;EXEC_end   DwiLoop line 2342 (76) DwiLoop(any DiffL)
;----------------------------------repetitions loop-----------------
	lo to DiffL times PVM_NRepetitions

if (ACQ_scan_type != Scan_Experiment) \n{ \n goto DiffL \n}
        goto bye
        
; ---- empty acquisition for dummy scans
acqDs,  1u
# 1 "/opt/PV5.1/exp/stan/nmr/lists/pp/epiDum.mod" 1
;****************************************************************
;
; Copyright (c) 2002-2005
; Bruker BioSpin MRI GmbH 
; D-76275 Ettlingen, Germany
;
; All Rights Reserved
; 
; epiDum.mod - a version the Echo-Planar Imaging module without phase 
;              acquisition (for the dummy scans)  
; 
;****************************************************************


;-------- version with shaped gradients:
if(PVM_EpiRampMode != SystemRamp)
{
	;5u fqatofqb:f1
	;rdepa						 \n deparx     adc ph0  syrec	          \n derxadc     ph1:r  			  \n deadc      
	10u
	if(PVM_EpiNShots != 1)
	{
	  if(PVM_EpiEchoTimeShifting == Yes)
	  {
		EpiVd	;EpiVd.inc
	  }
	}

	if (PVM_EpiGradSync == Yes)
	{
		1u	trigpe3
	}

	if(PVM_EpiPrefixNavYes) ;prefix navigator
	{
		EpiD12 ;cpdngs30:f1
	}

	10u    gc_control
	{
		EpiD4  grad{EpiShape1(100,EpiShape1Size)| (0)	|(0)}
		EpiD5  grad{EpiShape9(100,EpiShape9Size)| (0)   |(0)}
                EpiD11 grad{EpiShape8(100,EpiShape8Size)| (0)   |(0)} ;plateau up
		loop PVM_EpiEchoCounter
		{		   
		  EpiD5	 grad{EpiShape2(100,EpiShape2Size)    |(0)    |(0)} ;ramp down
		  EpiD11 grad{(0)-EpiShape8(100,EpiShape8Size)|(0)    |(0)} ;plateau down
		  EpiD5  grad{(0)-EpiShape2(100,EpiShape2Size)|(0)    |(0)} ;ramp up
		  EpiD11 grad{EpiShape8(100,EpiShape8Size)    |(0)    |(0)} ;plateau up
		}
		EpiD5  grad{EpiShape10(100,EpiShape10Size)| (0)  |(0)}
		EpiD4  grad{EpiShape5(100,EpiShape5Size)  | (0)  |(0)} 
	}
	EpiD1
	
        if(PVM_EpiPrefixNavYes) ;prefix navigator: adc is already running
	{
		EpiD2
	}
        if(!PVM_EpiPrefixNavYes) ;no prefix navigator: start adc now
	{
		EpiD2   ;cpdngs30:f1
	}       
	EpiD3
        EpiD0   ;eoscnp

	if(PVM_EpiNShots != 1)
	{
	  if(PVM_EpiEchoTimeShifting == Yes)
	  {
		EpiVd ;EpiVd.inc	
	  }
	}
} ;--------end of version

;----------------------- version with system ramps  ---------------------------
if(PVM_EpiRampMode == SystemRamp)
{
	;5u fqatofqb:f1
	;rdepa						 \n deparx     adc ph0  syrec	          \n derxadc     ph1:r  			  \n deadc      
	10u
	if(PVM_EpiNShots != 1)
	{
	  if(PVM_EpiEchoTimeShifting == Yes)
	  {
		EpiVd	;EpiVd.inc
	  }
	}
	if (PVM_EpiGradSync == Yes)
	{
		1u	trigpe3
	}
	if(PVM_EpiPrefixNavYes) ;prefix navigator
	{
		EpiD12 ;cpdngs30:f1
	}

        10u    gc_control
        {
          EpiD7 grad{PVM_EpiReadDephGrad(100)|(0)|(0)}
          EpiD8 groff
          EpiD9 grad{PVM_EpiReadEvenGrad(100)|(0)|(0)}
	  loop PVM_EpiEchoCounter
	  {	   
	    EpiD10 grad{(0)                     |(0) |(0)}
	    EpiD9 grad{PVM_EpiReadOddGrad(100)  |(0) |(0)}
	    EpiD10 grad{(0)                     |(0) |(0)}
            EpiD9 grad{PVM_EpiReadEvenGrad(100) |(0) |(0)}
          }
	  EpiD8 groff
          EpiD7 grad{PVM_EpiReadDephGrad(100)| (0)|(0)} 	 
          groff
        }
	EpiD1
 	
        if(PVM_EpiPrefixNavYes) ;prefix navigator: adc is already running
	{
		EpiD2
	}
        if(!PVM_EpiPrefixNavYes) ;no prefix navigator: start adc now
	{
		EpiD2   ;cpdngs30:f1
	}       
	
        EpiD3
        EpiD0 ;eoscnp
	if(PVM_EpiNShots != 1)
	{
	  if(PVM_EpiEchoTimeShifting == Yes)
	  {
		EpiVd ;EpiVd.inc	
	  }
	} 
}	 
;-------- end of version
# 85 "/opt/PV5.1/exp/stan/nmr/lists/pp/DtiEpi.ppg" 2

        goto goOn


   
bye,    1u
exit

ph0 = 0 2
ph1 = 1
