# Supplementary material for: The effect of a novel AQP4 facilitator, TGN-073, on glymphatic transport captured by diffusion MRI and DCE-MRI
Source: PLoS One. 2023 Mar 15;18(3):e0282955. doi: 10.1371/journal.pone.0282955 (PMC10016657; doi:10.1371/journal.pone.0282955)
Supplement: S1 File — (ZIP) [file pone.0282955.s002.zip › S2 DWI dataset/7/spnam0]

##TITLE= /camelot/PV.2.0.Devel/exp/stan/nmr/lists/wave/imaghermite
##JCAMP-DX= 5.00 BRUKER JCAMP library
##DATA TYPE= Shape Data
##ORIGIN= BRUKER MEDICAL GMBH
##OWNER= <dwe>
##DATE= 98/04/29
##TIME= 09:18:57
##MINX= 0.000000e+00
##MAXX= 1.000000e+02
##MINY= 0.000000e+00
##MAXY= 1.800000e+02
##$SHAPE_EXMODE= Excitation
##$SHAPE_TOTROT= 90.000000e+00
##$SHAPE_BWFAC= 5.4000000e+00
##$SHAPE_INTEGFAC= 1.794e-01
##$SHAPE_REPHFAC=50
##$SHAPE_TYPE=conventional
##$SHAPE_MODE= 0
##NPOINTS= 1024
##XYPOINTS= (XY..XY)
1.004198e+00, 1.800000e+02
1.024318e+00, 1.800000e+02
1.044778e+00, 1.800000e+02
1.065581e+00, 1.800000e+02
1.086733e+00, 1.800000e+02
1.108236e+00, 1.800000e+02
1.130097e+00, 1.800000e+02
1.152318e+00, 1.800000e+02
1.174904e+00, 1.800000e+02
1.197859e+00, 1.800000e+02
1.221188e+00, 1.800000e+02
1.244895e+00, 1.800000e+02
1.268984e+00, 1.800000e+02
1.293459e+00, 1.800000e+02
1.318326e+00, 1.800000e+02
1.343587e+00, 1.800000e+02
1.369247e+00, 1.800000e+02
1.395311e+00, 1.800000e+02
1.421783e+00, 1.800000e+02
1.448668e+00, 1.800000e+02
1.475969e+00, 1.800000e+02
1.503690e+00, 1.800000e+02
1.531837e+00, 1.800000e+02
1.560413e+00, 1.800000e+02
1.589423e+00, 1.800000e+02
1.618870e+00, 1.800000e+02
1.648760e+00, 1.800000e+02
1.679096e+00, 1.800000e+02
1.709882e+00, 1.800000e+02
1.741123e+00, 1.800000e+02
1.772823e+00, 1.800000e+02
1.804985e+00, 1.800000e+02
1.837615e+00, 1.800000e+02
1.870716e+00, 1.800000e+02
1.904292e+00, 1.800000e+02
1.938347e+00, 1.800000e+02
1.972886e+00, 1.800000e+02
2.007911e+00, 1.800000e+02
2.043428e+00, 1.800000e+02
2.079439e+00, 1.800000e+02
2.115950e+00, 1.800000e+02
2.152963e+00, 1.800000e+02
2.190482e+00, 1.800000e+02
2.228511e+00, 1.800000e+02
2.267053e+00, 1.800000e+02
2.306113e+00, 1.800000e+02
2.345694e+00, 1.800000e+02
2.385798e+00, 1.800000e+02
2.426431e+00, 1.800000e+02
2.467594e+00, 1.800000e+02
2.509291e+00, 1.800000e+02
2.551527e+00, 1.800000e+02
2.594302e+00, 1.800000e+02
2.637621e+00, 1.800000e+02
2.681487e+00, 1.800000e+02
2.725902e+00, 1.800000e+02
2.770870e+00, 1.800000e+02
2.816392e+00, 1.800000e+02
2.862473e+00, 1.800000e+02
2.909114e+00, 1.800000e+02
2.956317e+00, 1.800000e+02
3.004086e+00, 1.800000e+02
3.052422e+00, 1.800000e+02
3.101327e+00, 1.800000e+02
3.150804e+00, 1.800000e+02
3.200854e+00, 1.800000e+02
3.251481e+00, 1.800000e+02
3.302684e+00, 1.800000e+02
3.354465e+00, 1.800000e+02
3.406827e+00, 1.800000e+02
3.459770e+00, 1.800000e+02
3.513296e+00, 1.800000e+02
3.567405e+00, 1.800000e+02
3.622099e+00, 1.800000e+02
3.677379e+00, 1.800000e+02
3.733245e+00, 1.800000e+02
3.789697e+00, 1.800000e+02
3.846736e+00, 1.800000e+02
3.904362e+00, 1.800000e+02
3.962576e+00, 1.800000e+02
4.021377e+00, 1.800000e+02
4.080764e+00, 1.800000e+02
4.140738e+00, 1.800000e+02
4.201297e+00, 1.800000e+02
4.262441e+00, 1.800000e+02
4.324169e+00, 1.800000e+02
4.386480e+00, 1.800000e+02
4.449372e+00, 1.800000e+02
4.512843e+00, 1.800000e+02
4.576893e+00, 1.800000e+02
4.641519e+00, 1.800000e+02
4.706717e+00, 1.800000e+02
4.772489e+00, 1.800000e+02
4.838829e+00, 1.800000e+02
4.905735e+00, 1.800000e+02
4.973203e+00, 1.800000e+02
5.041232e+00, 1.800000e+02
5.109817e+00, 1.800000e+02
5.178955e+00, 1.800000e+02
5.248641e+00, 1.800000e+02
5.318871e+00, 1.800000e+02
5.389642e+00, 1.800000e+02
5.460948e+00, 1.800000e+02
5.532785e+00, 1.800000e+02
5.605147e+00, 1.800000e+02
5.678030e+00, 1.800000e+02
5.751425e+00, 1.800000e+02
5.825329e+00, 1.800000e+02
5.899735e+00, 1.800000e+02
5.974636e+00, 1.800000e+02
6.050026e+00, 1.800000e+02
6.125897e+00, 1.800000e+02
6.202243e+00, 1.800000e+02
6.279055e+00, 1.800000e+02
6.356326e+00, 1.800000e+02
6.434046e+00, 1.800000e+02
6.512208e+00, 1.800000e+02
6.590804e+00, 1.800000e+02
6.669822e+00, 1.800000e+02
6.749254e+00, 1.800000e+02
6.829091e+00, 1.800000e+02
6.909323e+00, 1.800000e+02
6.989937e+00, 1.800000e+02
7.070924e+00, 1.800000e+02
7.152274e+00, 1.800000e+02
7.233974e+00, 1.800000e+02
7.316012e+00, 1.800000e+02
7.398376e+00, 1.800000e+02
7.481055e+00, 1.800000e+02
7.564034e+00, 1.800000e+02
7.647302e+00, 1.800000e+02
7.730843e+00, 1.800000e+02
7.814645e+00, 1.800000e+02
7.898694e+00, 1.800000e+02
7.982973e+00, 1.800000e+02
8.067469e+00, 1.800000e+02
8.152166e+00, 1.800000e+02
8.237048e+00, 1.800000e+02
8.322100e+00, 1.800000e+02
8.407305e+00, 1.800000e+02
8.492645e+00, 1.800000e+02
8.578104e+00, 1.800000e+02
8.663663e+00, 1.800000e+02
8.749306e+00, 1.800000e+02
8.835013e+00, 1.800000e+02
8.920766e+00, 1.800000e+02
9.006545e+00, 1.800000e+02
9.092330e+00, 1.800000e+02
9.178102e+00, 1.800000e+02
9.263841e+00, 1.800000e+02
9.349525e+00, 1.800000e+02
9.435133e+00, 1.800000e+02
9.520644e+00, 1.800000e+02
9.606035e+00, 1.800000e+02
9.691284e+00, 1.800000e+02
9.776369e+00, 1.800000e+02
9.861265e+00, 1.800000e+02
9.945950e+00, 1.800000e+02
1.003040e+01, 1.800000e+02
1.011459e+01, 1.800000e+02
1.019849e+01, 1.800000e+02
1.028208e+01, 1.800000e+02
1.036534e+01, 1.800000e+02
1.044823e+01, 1.800000e+02
1.053073e+01, 1.800000e+02
1.061282e+01, 1.800000e+02
1.069446e+01, 1.800000e+02
1.077563e+01, 1.800000e+02
1.085631e+01, 1.800000e+02
1.093645e+01, 1.800000e+02
1.101604e+01, 1.800000e+02
1.109503e+01, 1.800000e+02
1.117342e+01, 1.800000e+02
1.125115e+01, 1.800000e+02
1.132821e+01, 1.800000e+02
1.140455e+01, 1.800000e+02
1.148016e+01, 1.800000e+02
1.155500e+01, 1.800000e+02
1.162902e+01, 1.800000e+02
1.170222e+01, 1.800000e+02
1.177454e+01, 1.800000e+02
1.184595e+01, 1.800000e+02
1.191643e+01, 1.800000e+02
1.198594e+01, 1.800000e+02
1.205444e+01, 1.800000e+02
1.212189e+01, 1.800000e+02
1.218827e+01, 1.800000e+02
1.225354e+01, 1.800000e+02
1.231765e+01, 1.800000e+02
1.238058e+01, 1.800000e+02
1.244229e+01, 1.800000e+02
1.250274e+01, 1.800000e+02
1.256189e+01, 1.800000e+02
1.261970e+01, 1.800000e+02
1.267614e+01, 1.800000e+02
1.273117e+01, 1.800000e+02
1.278474e+01, 1.800000e+02
1.283683e+01, 1.800000e+02
1.288738e+01, 1.800000e+02
1.293636e+01, 1.800000e+02
1.298374e+01, 1.800000e+02
1.302946e+01, 1.800000e+02
1.307349e+01, 1.800000e+02
1.311578e+01, 1.800000e+02
1.315631e+01, 1.800000e+02
1.319501e+01, 1.800000e+02
1.323186e+01, 1.800000e+02
1.326681e+01, 1.800000e+02
1.329982e+01, 1.800000e+02
1.333084e+01, 1.800000e+02
1.335983e+01, 1.800000e+02
1.338675e+01, 1.800000e+02
1.341156e+01, 1.800000e+02
1.343421e+01, 1.800000e+02
1.345466e+01, 1.800000e+02
1.347286e+01, 1.800000e+02
1.348878e+01, 1.800000e+02
1.350236e+01, 1.800000e+02
1.351356e+01, 1.800000e+02
1.352234e+01, 1.800000e+02
1.352865e+01, 1.800000e+02
1.353245e+01, 1.800000e+02
1.353369e+01, 1.800000e+02
1.353233e+01, 1.800000e+02
1.352832e+01, 1.800000e+02
1.352162e+01, 1.800000e+02
1.351219e+01, 1.800000e+02
1.349997e+01, 1.800000e+02
1.348492e+01, 1.800000e+02
1.346699e+01, 1.800000e+02
1.344615e+01, 1.800000e+02
1.342234e+01, 1.800000e+02
1.339553e+01, 1.800000e+02
1.336565e+01, 1.800000e+02
1.333268e+01, 1.800000e+02
1.329656e+01, 1.800000e+02
1.325725e+01, 1.800000e+02
1.321470e+01, 1.800000e+02
1.316887e+01, 1.800000e+02
1.311971e+01, 1.800000e+02
1.306718e+01, 1.800000e+02
1.301123e+01, 1.800000e+02
1.295182e+01, 1.800000e+02
1.288891e+01, 1.800000e+02
1.282244e+01, 1.800000e+02
1.275238e+01, 1.800000e+02
1.267868e+01, 1.800000e+02
1.260130e+01, 1.800000e+02
1.252019e+01, 1.800000e+02
1.243531e+01, 1.800000e+02
1.234662e+01, 1.800000e+02
1.225408e+01, 1.800000e+02
1.215763e+01, 1.800000e+02
1.205725e+01, 1.800000e+02
1.195289e+01, 1.800000e+02
1.184450e+01, 1.800000e+02
1.173205e+01, 1.800000e+02
1.161549e+01, 1.800000e+02
1.149479e+01, 1.800000e+02
1.136990e+01, 1.800000e+02
1.124079e+01, 1.800000e+02
1.110741e+01, 1.800000e+02
1.096973e+01, 1.800000e+02
1.082771e+01, 1.800000e+02
1.068131e+01, 1.800000e+02
1.053050e+01, 1.800000e+02
1.037523e+01, 1.800000e+02
1.021548e+01, 1.800000e+02
1.005119e+01, 1.800000e+02
9.882355e+00, 1.800000e+02
9.708920e+00, 1.800000e+02
9.530858e+00, 1.800000e+02
9.348135e+00, 1.800000e+02
9.160718e+00, 1.800000e+02
8.968576e+00, 1.800000e+02
8.771678e+00, 1.800000e+02
8.569991e+00, 1.800000e+02
8.363488e+00, 1.800000e+02
8.152139e+00, 1.800000e+02
7.935914e+00, 1.800000e+02
7.714787e+00, 1.800000e+02
7.488731e+00, 1.800000e+02
7.257720e+00, 1.800000e+02
7.021728e+00, 1.800000e+02
6.780732e+00, 1.800000e+02
6.534706e+00, 1.800000e+02
6.283630e+00, 1.800000e+02
6.027480e+00, 1.800000e+02
5.766235e+00, 1.800000e+02
5.499877e+00, 1.800000e+02
5.228386e+00, 1.800000e+02
4.951742e+00, 1.800000e+02
4.669930e+00, 1.800000e+02
4.382933e+00, 1.800000e+02
4.090735e+00, 1.800000e+02
3.793323e+00, 1.800000e+02
3.490682e+00, 1.800000e+02
3.182801e+00, 1.800000e+02
2.869669e+00, 1.800000e+02
2.551275e+00, 1.800000e+02
2.227610e+00, 1.800000e+02
1.898667e+00, 1.800000e+02
1.564438e+00, 1.800000e+02
1.224917e+00, 1.800000e+02
8.801010e-01, 1.800000e+02
5.299851e-01, 1.800000e+02
1.745674e-01, 1.800000e+02
1.861534e-01, 0.000000e+00
5.521771e-01, 0.000000e+00
9.235026e-01, 0.000000e+00
1.300127e+00, 0.000000e+00
1.682048e+00, 0.000000e+00
2.069259e+00, 0.000000e+00
2.461756e+00, 0.000000e+00
2.859529e+00, 0.000000e+00
3.262571e+00, 0.000000e+00
3.670872e+00, 0.000000e+00
4.084421e+00, 0.000000e+00
4.503204e+00, 0.000000e+00
4.927209e+00, 0.000000e+00
5.356420e+00, 0.000000e+00
5.790821e+00, 0.000000e+00
6.230394e+00, 0.000000e+00
6.675120e+00, 0.000000e+00
7.124978e+00, 0.000000e+00
7.579947e+00, 0.000000e+00
8.040004e+00, 0.000000e+00
8.505123e+00, 0.000000e+00
8.975280e+00, 0.000000e+00
9.450446e+00, 0.000000e+00
9.930593e+00, 0.000000e+00
1.041569e+01, 0.000000e+00
1.090571e+01, 0.000000e+00
1.140061e+01, 0.000000e+00
1.190037e+01, 0.000000e+00
1.240494e+01, 0.000000e+00
1.291430e+01, 0.000000e+00
1.342839e+01, 0.000000e+00
1.394719e+01, 0.000000e+00
1.447064e+01, 0.000000e+00
1.499871e+01, 0.000000e+00
1.553136e+01, 0.000000e+00
1.606853e+01, 0.000000e+00
1.661018e+01, 0.000000e+00
1.715627e+01, 0.000000e+00
1.770674e+01, 0.000000e+00
1.826153e+01, 0.000000e+00
1.882061e+01, 0.000000e+00
1.938391e+01, 0.000000e+00
1.995137e+01, 0.000000e+00
2.052295e+01, 0.000000e+00
2.109858e+01, 0.000000e+00
2.167821e+01, 0.000000e+00
2.226176e+01, 0.000000e+00
2.284919e+01, 0.000000e+00
2.344042e+01, 0.000000e+00
2.403540e+01, 0.000000e+00
2.463404e+01, 0.000000e+00
2.523630e+01, 0.000000e+00
2.584208e+01, 0.000000e+00
2.645134e+01, 0.000000e+00
2.706399e+01, 0.000000e+00
2.767996e+01, 0.000000e+00
2.829917e+01, 0.000000e+00
2.892156e+01, 0.000000e+00
2.954703e+01, 0.000000e+00
3.017552e+01, 0.000000e+00
3.080694e+01, 0.000000e+00
3.144122e+01, 0.000000e+00
3.207827e+01, 0.000000e+00
3.271800e+01, 0.000000e+00
3.336034e+01, 0.000000e+00
3.400518e+01, 0.000000e+00
3.465247e+01, 0.000000e+00
3.530209e+01, 0.000000e+00
3.595395e+01, 0.000000e+00
3.660798e+01, 0.000000e+00
3.726408e+01, 0.000000e+00
3.792215e+01, 0.000000e+00
3.858210e+01, 0.000000e+00
3.924384e+01, 0.000000e+00
3.990727e+01, 0.000000e+00
4.057229e+01, 0.000000e+00
4.123880e+01, 0.000000e+00
4.190671e+01, 0.000000e+00
4.257591e+01, 0.000000e+00
4.324631e+01, 0.000000e+00
4.391779e+01, 0.000000e+00
4.459027e+01, 0.000000e+00
4.526363e+01, 0.000000e+00
4.593776e+01, 0.000000e+00
4.661257e+01, 0.000000e+00
4.728795e+01, 0.000000e+00
4.796379e+01, 0.000000e+00
4.863997e+01, 0.000000e+00
4.931640e+01, 0.000000e+00
4.999297e+01, 0.000000e+00
5.066955e+01, 0.000000e+00
5.134605e+01, 0.000000e+00
5.202234e+01, 0.000000e+00
5.269833e+01, 0.000000e+00
5.337389e+01, 0.000000e+00
5.404891e+01, 0.000000e+00
5.472329e+01, 0.000000e+00
5.539688e+01, 0.000000e+00
5.606960e+01, 0.000000e+00
5.674133e+01, 0.000000e+00
5.741194e+01, 0.000000e+00
5.808132e+01, 0.000000e+00
5.874936e+01, 0.000000e+00
5.941593e+01, 0.000000e+00
6.008092e+01, 0.000000e+00
6.074422e+01, 0.000000e+00
6.140569e+01, 0.000000e+00
6.206524e+01, 0.000000e+00
6.272274e+01, 0.000000e+00
6.337807e+01, 0.000000e+00
6.403110e+01, 0.000000e+00
6.468173e+01, 0.000000e+00
6.532983e+01, 0.000000e+00
6.597530e+01, 0.000000e+00
6.661800e+01, 0.000000e+00
6.725781e+01, 0.000000e+00
6.789462e+01, 0.000000e+00
6.852833e+01, 0.000000e+00
6.915878e+01, 0.000000e+00
6.978590e+01, 0.000000e+00
7.040952e+01, 0.000000e+00
7.102956e+01, 0.000000e+00
7.164590e+01, 0.000000e+00
7.225842e+01, 0.000000e+00
7.286697e+01, 0.000000e+00
7.347148e+01, 0.000000e+00
7.407182e+01, 0.000000e+00
7.466786e+01, 0.000000e+00
7.525949e+01, 0.000000e+00
7.584661e+01, 0.000000e+00
7.642909e+01, 0.000000e+00
7.700683e+01, 0.000000e+00
7.757970e+01, 0.000000e+00
7.814760e+01, 0.000000e+00
7.871040e+01, 0.000000e+00
7.926803e+01, 0.000000e+00
7.982033e+01, 0.000000e+00
8.036722e+01, 0.000000e+00
8.090858e+01, 0.000000e+00
8.144432e+01, 0.000000e+00
8.197432e+01, 0.000000e+00
8.249846e+01, 0.000000e+00
8.301665e+01, 0.000000e+00
8.352879e+01, 0.000000e+00
8.403476e+01, 0.000000e+00
8.453447e+01, 0.000000e+00
8.502782e+01, 0.000000e+00
8.551470e+01, 0.000000e+00
8.599502e+01, 0.000000e+00
8.646868e+01, 0.000000e+00
8.693558e+01, 0.000000e+00
8.739562e+01, 0.000000e+00
8.784870e+01, 0.000000e+00
8.829475e+01, 0.000000e+00
8.873367e+01, 0.000000e+00
8.916537e+01, 0.000000e+00
8.958974e+01, 0.000000e+00
9.000672e+01, 0.000000e+00
9.041621e+01, 0.000000e+00
9.081811e+01, 0.000000e+00
9.121236e+01, 0.000000e+00
9.159888e+01, 0.000000e+00
9.197756e+01, 0.000000e+00
9.234835e+01, 0.000000e+00
9.271116e+01, 0.000000e+00
9.306591e+01, 0.000000e+00
9.341254e+01, 0.000000e+00
9.375095e+01, 0.000000e+00
9.408110e+01, 0.000000e+00
9.440290e+01, 0.000000e+00
9.471629e+01, 0.000000e+00
9.502120e+01, 0.000000e+00
9.531757e+01, 0.000000e+00
9.560532e+01, 0.000000e+00
9.588442e+01, 0.000000e+00
9.615479e+01, 0.000000e+00
9.641637e+01, 0.000000e+00
9.666911e+01, 0.000000e+00
9.691296e+01, 0.000000e+00
9.714786e+01, 0.000000e+00
9.737377e+01, 0.000000e+00
9.759062e+01, 0.000000e+00
9.779840e+01, 0.000000e+00
9.799702e+01, 0.000000e+00
9.818648e+01, 0.000000e+00
9.836672e+01, 0.000000e+00
9.853770e+01, 0.000000e+00
9.869938e+01, 0.000000e+00
9.885174e+01, 0.000000e+00
9.899473e+01, 0.000000e+00
9.912832e+01, 0.000000e+00
9.925249e+01, 0.000000e+00
9.936723e+01, 0.000000e+00
9.947248e+01, 0.000000e+00
9.956824e+01, 0.000000e+00
9.965448e+01, 0.000000e+00
9.973119e+01, 0.000000e+00
9.979834e+01, 0.000000e+00
9.985593e+01, 0.000000e+00
9.990394e+01, 0.000000e+00
9.994236e+01, 0.000000e+00
9.997118e+01, 0.000000e+00
9.999039e+01, 0.000000e+00
1.000000e+02, 0.000000e+00
1.000000e+02, 0.000000e+00
1.000000e+02, 0.000000e+00
1.000000e+02, 0.000000e+00
9.999039e+01, 0.000000e+00
9.997118e+01, 0.000000e+00
9.994236e+01, 0.000000e+00
9.990394e+01, 0.000000e+00
9.985593e+01, 0.000000e+00
9.979834e+01, 0.000000e+00
9.973119e+01, 0.000000e+00
9.965448e+01, 0.000000e+00
9.956824e+01, 0.000000e+00
9.947248e+01, 0.000000e+00
9.936723e+01, 0.000000e+00
9.925249e+01, 0.000000e+00
9.912832e+01, 0.000000e+00
9.899473e+01, 0.000000e+00
9.885174e+01, 0.000000e+00
9.869938e+01, 0.000000e+00
9.853770e+01, 0.000000e+00
9.836672e+01, 0.000000e+00
9.818648e+01, 0.000000e+00
9.799702e+01, 0.000000e+00
9.779840e+01, 0.000000e+00
9.759062e+01, 0.000000e+00
9.737377e+01, 0.000000e+00
9.714786e+01, 0.000000e+00
9.691296e+01, 0.000000e+00
9.666911e+01, 0.000000e+00
9.641637e+01, 0.000000e+00
9.615479e+01, 0.000000e+00
9.588442e+01, 0.000000e+00
9.560532e+01, 0.000000e+00
9.531757e+01, 0.000000e+00
9.502120e+01, 0.000000e+00
9.471629e+01, 0.000000e+00
9.440290e+01, 0.000000e+00
9.408110e+01, 0.000000e+00
9.375095e+01, 0.000000e+00
9.341254e+01, 0.000000e+00
9.306591e+01, 0.000000e+00
9.271116e+01, 0.000000e+00
9.234835e+01, 0.000000e+00
9.197756e+01, 0.000000e+00
9.159888e+01, 0.000000e+00
9.121236e+01, 0.000000e+00
9.081811e+01, 0.000000e+00
9.041621e+01, 0.000000e+00
9.000672e+01, 0.000000e+00
8.958974e+01, 0.000000e+00
8.916537e+01, 0.000000e+00
8.873367e+01, 0.000000e+00
8.829475e+01, 0.000000e+00
8.784870e+01, 0.000000e+00
8.739562e+01, 0.000000e+00
8.693558e+01, 0.000000e+00
8.646868e+01, 0.000000e+00
8.599502e+01, 0.000000e+00
8.551470e+01, 0.000000e+00
8.502782e+01, 0.000000e+00
8.453447e+01, 0.000000e+00
8.403476e+01, 0.000000e+00
8.352879e+01, 0.000000e+00
8.301665e+01, 0.000000e+00
8.249846e+01, 0.000000e+00
8.197432e+01, 0.000000e+00
8.144432e+01, 0.000000e+00
8.090858e+01, 0.000000e+00
8.036722e+01, 0.000000e+00
7.982033e+01, 0.000000e+00
7.926803e+01, 0.000000e+00
7.871040e+01, 0.000000e+00
7.814760e+01, 0.000000e+00
7.757970e+01, 0.000000e+00
7.700683e+01, 0.000000e+00
7.642909e+01, 0.000000e+00
7.584661e+01, 0.000000e+00
7.525949e+01, 0.000000e+00
7.466786e+01, 0.000000e+00
7.407182e+01, 0.000000e+00
7.347148e+01, 0.000000e+00
7.286697e+01, 0.000000e+00
7.225842e+01, 0.000000e+00
7.164590e+01, 0.000000e+00
7.102956e+01, 0.000000e+00
7.040952e+01, 0.000000e+00
6.978590e+01, 0.000000e+00
6.915878e+01, 0.000000e+00
6.852833e+01, 0.000000e+00
6.789462e+01, 0.000000e+00
6.725781e+01, 0.000000e+00
6.661800e+01, 0.000000e+00
6.597530e+01, 0.000000e+00
6.532983e+01, 0.000000e+00
6.468173e+01, 0.000000e+00
6.403110e+01, 0.000000e+00
6.337807e+01, 0.000000e+00
6.272274e+01, 0.000000e+00
6.206524e+01, 0.000000e+00
6.140569e+01, 0.000000e+00
6.074422e+01, 0.000000e+00
6.008092e+01, 0.000000e+00
5.941593e+01, 0.000000e+00
5.874936e+01, 0.000000e+00
5.808132e+01, 0.000000e+00
5.741194e+01, 0.000000e+00
5.674133e+01, 0.000000e+00
5.606960e+01, 0.000000e+00
5.539688e+01, 0.000000e+00
5.472329e+01, 0.000000e+00
5.404891e+01, 0.000000e+00
5.337389e+01, 0.000000e+00
5.269833e+01, 0.000000e+00
5.202234e+01, 0.000000e+00
5.134605e+01, 0.000000e+00
5.066955e+01, 0.000000e+00
4.999297e+01, 0.000000e+00
4.931640e+01, 0.000000e+00
4.863997e+01, 0.000000e+00
4.796379e+01, 0.000000e+00
4.728795e+01, 0.000000e+00
4.661257e+01, 0.000000e+00
4.593776e+01, 0.000000e+00
4.526363e+01, 0.000000e+00
4.459027e+01, 0.000000e+00
4.391779e+01, 0.000000e+00
4.324631e+01, 0.000000e+00
4.257591e+01, 0.000000e+00
4.190671e+01, 0.000000e+00
4.123880e+01, 0.000000e+00
4.057229e+01, 0.000000e+00
3.990727e+01, 0.000000e+00
3.924384e+01, 0.000000e+00
3.858210e+01, 0.000000e+00
3.792215e+01, 0.000000e+00
3.726408e+01, 0.000000e+00
3.660798e+01, 0.000000e+00
3.595395e+01, 0.000000e+00
3.530209e+01, 0.000000e+00
3.465247e+01, 0.000000e+00
3.400518e+01, 0.000000e+00
3.336034e+01, 0.000000e+00
3.271800e+01, 0.000000e+00
3.207827e+01, 0.000000e+00
3.144122e+01, 0.000000e+00
3.080694e+01, 0.000000e+00
3.017552e+01, 0.000000e+00
2.954703e+01, 0.000000e+00
2.892156e+01, 0.000000e+00
2.829917e+01, 0.000000e+00
2.767996e+01, 0.000000e+00
2.706399e+01, 0.000000e+00
2.645134e+01, 0.000000e+00
2.584208e+01, 0.000000e+00
2.523630e+01, 0.000000e+00
2.463404e+01, 0.000000e+00
2.403540e+01, 0.000000e+00
2.344042e+01, 0.000000e+00
2.284919e+01, 0.000000e+00
2.226176e+01, 0.000000e+00
2.167821e+01, 0.000000e+00
2.109858e+01, 0.000000e+00
2.052295e+01, 0.000000e+00
1.995137e+01, 0.000000e+00
1.938391e+01, 0.000000e+00
1.882061e+01, 0.000000e+00
1.826153e+01, 0.000000e+00
1.770674e+01, 0.000000e+00
1.715627e+01, 0.000000e+00
1.661018e+01, 0.000000e+00
1.606853e+01, 0.000000e+00
1.553136e+01, 0.000000e+00
1.499871e+01, 0.000000e+00
1.447064e+01, 0.000000e+00
1.394719e+01, 0.000000e+00
1.342839e+01, 0.000000e+00
1.291430e+01, 0.000000e+00
1.240494e+01, 0.000000e+00
1.190037e+01, 0.000000e+00
1.140061e+01, 0.000000e+00
1.090571e+01, 0.000000e+00
1.041569e+01, 0.000000e+00
9.930593e+00, 0.000000e+00
9.450446e+00, 0.000000e+00
8.975280e+00, 0.000000e+00
8.505123e+00, 0.000000e+00
8.040004e+00, 0.000000e+00
7.579947e+00, 0.000000e+00
7.124978e+00, 0.000000e+00
6.675120e+00, 0.000000e+00
6.230394e+00, 0.000000e+00
5.790821e+00, 0.000000e+00
5.356420e+00, 0.000000e+00
4.927209e+00, 0.000000e+00
4.503204e+00, 0.000000e+00
4.084421e+00, 0.000000e+00
3.670872e+00, 0.000000e+00
3.262571e+00, 0.000000e+00
2.859529e+00, 0.000000e+00
2.461756e+00, 0.000000e+00
2.069259e+00, 0.000000e+00
1.682048e+00, 0.000000e+00
1.300127e+00, 0.000000e+00
9.235026e-01, 0.000000e+00
5.521771e-01, 0.000000e+00
1.861534e-01, 0.000000e+00
1.745674e-01, 1.800000e+02
5.299851e-01, 1.800000e+02
8.801010e-01, 1.800000e+02
1.224917e+00, 1.800000e+02
1.564438e+00, 1.800000e+02
1.898667e+00, 1.800000e+02
2.227610e+00, 1.800000e+02
2.551275e+00, 1.800000e+02
2.869669e+00, 1.800000e+02
3.182801e+00, 1.800000e+02
3.490682e+00, 1.800000e+02
3.793323e+00, 1.800000e+02
4.090735e+00, 1.800000e+02
4.382933e+00, 1.800000e+02
4.669930e+00, 1.800000e+02
4.951742e+00, 1.800000e+02
5.228386e+00, 1.800000e+02
5.499877e+00, 1.800000e+02
5.766235e+00, 1.800000e+02
6.027480e+00, 1.800000e+02
6.283630e+00, 1.800000e+02
6.534706e+00, 1.800000e+02
6.780732e+00, 1.800000e+02
7.021728e+00, 1.800000e+02
7.257720e+00, 1.800000e+02
7.488731e+00, 1.800000e+02
7.714787e+00, 1.800000e+02
7.935914e+00, 1.800000e+02
8.152139e+00, 1.800000e+02
8.363488e+00, 1.800000e+02
8.569991e+00, 1.800000e+02
8.771678e+00, 1.800000e+02
8.968576e+00, 1.800000e+02
9.160718e+00, 1.800000e+02
9.348135e+00, 1.800000e+02
9.530858e+00, 1.800000e+02
9.708920e+00, 1.800000e+02
9.882355e+00, 1.800000e+02
1.005119e+01, 1.800000e+02
1.021548e+01, 1.800000e+02
1.037523e+01, 1.800000e+02
1.053050e+01, 1.800000e+02
1.068131e+01, 1.800000e+02
1.082771e+01, 1.800000e+02
1.096973e+01, 1.800000e+02
1.110741e+01, 1.800000e+02
1.124079e+01, 1.800000e+02
1.136990e+01, 1.800000e+02
1.149479e+01, 1.800000e+02
1.161549e+01, 1.800000e+02
1.173205e+01, 1.800000e+02
1.184450e+01, 1.800000e+02
1.195289e+01, 1.800000e+02
1.205725e+01, 1.800000e+02
1.215763e+01, 1.800000e+02
1.225408e+01, 1.800000e+02
1.234662e+01, 1.800000e+02
1.243531e+01, 1.800000e+02
1.252019e+01, 1.800000e+02
1.260130e+01, 1.800000e+02
1.267868e+01, 1.800000e+02
1.275238e+01, 1.800000e+02
1.282244e+01, 1.800000e+02
1.288891e+01, 1.800000e+02
1.295182e+01, 1.800000e+02
1.301123e+01, 1.800000e+02
1.306718e+01, 1.800000e+02
1.311971e+01, 1.800000e+02
1.316887e+01, 1.800000e+02
1.321470e+01, 1.800000e+02
1.325725e+01, 1.800000e+02
1.329656e+01, 1.800000e+02
1.333268e+01, 1.800000e+02
1.336565e+01, 1.800000e+02
1.339553e+01, 1.800000e+02
1.342234e+01, 1.800000e+02
1.344615e+01, 1.800000e+02
1.346699e+01, 1.800000e+02
1.348492e+01, 1.800000e+02
1.349997e+01, 1.800000e+02
1.351219e+01, 1.800000e+02
1.352162e+01, 1.800000e+02
1.352832e+01, 1.800000e+02
1.353233e+01, 1.800000e+02
1.353369e+01, 1.800000e+02
1.353245e+01, 1.800000e+02
1.352865e+01, 1.800000e+02
1.352234e+01, 1.800000e+02
1.351356e+01, 1.800000e+02
1.350236e+01, 1.800000e+02
1.348878e+01, 1.800000e+02
1.347286e+01, 1.800000e+02
1.345466e+01, 1.800000e+02
1.343421e+01, 1.800000e+02
1.341156e+01, 1.800000e+02
1.338675e+01, 1.800000e+02
1.335983e+01, 1.800000e+02
1.333084e+01, 1.800000e+02
1.329982e+01, 1.800000e+02
1.326681e+01, 1.800000e+02
1.323186e+01, 1.800000e+02
1.319501e+01, 1.800000e+02
1.315631e+01, 1.800000e+02
1.311578e+01, 1.800000e+02
1.307349e+01, 1.800000e+02
1.302946e+01, 1.800000e+02
1.298374e+01, 1.800000e+02
1.293636e+01, 1.800000e+02
1.288738e+01, 1.800000e+02
1.283683e+01, 1.800000e+02
1.278474e+01, 1.800000e+02
1.273117e+01, 1.800000e+02
1.267614e+01, 1.800000e+02
1.261970e+01, 1.800000e+02
1.256189e+01, 1.800000e+02
1.250274e+01, 1.800000e+02
1.244229e+01, 1.800000e+02
1.238058e+01, 1.800000e+02
1.231765e+01, 1.800000e+02
1.225354e+01, 1.800000e+02
1.218827e+01, 1.800000e+02
1.212189e+01, 1.800000e+02
1.205444e+01, 1.800000e+02
1.198594e+01, 1.800000e+02
1.191643e+01, 1.800000e+02
1.184595e+01, 1.800000e+02
1.177454e+01, 1.800000e+02
1.170222e+01, 1.800000e+02
1.162902e+01, 1.800000e+02
1.155500e+01, 1.800000e+02
1.148016e+01, 1.800000e+02
1.140455e+01, 1.800000e+02
1.132821e+01, 1.800000e+02
1.125115e+01, 1.800000e+02
1.117342e+01, 1.800000e+02
1.109503e+01, 1.800000e+02
1.101604e+01, 1.800000e+02
1.093645e+01, 1.800000e+02
1.085631e+01, 1.800000e+02
1.077563e+01, 1.800000e+02
1.069446e+01, 1.800000e+02
1.061282e+01, 1.800000e+02
1.053073e+01, 1.800000e+02
1.044823e+01, 1.800000e+02
1.036534e+01, 1.800000e+02
1.028208e+01, 1.800000e+02
1.019849e+01, 1.800000e+02
1.011459e+01, 1.800000e+02
1.003040e+01, 1.800000e+02
9.945950e+00, 1.800000e+02
9.861265e+00, 1.800000e+02
9.776369e+00, 1.800000e+02
9.691284e+00, 1.800000e+02
9.606035e+00, 1.800000e+02
9.520644e+00, 1.800000e+02
9.435133e+00, 1.800000e+02
9.349525e+00, 1.800000e+02
9.263841e+00, 1.800000e+02
9.178102e+00, 1.800000e+02
9.092330e+00, 1.800000e+02
9.006545e+00, 1.800000e+02
8.920766e+00, 1.800000e+02
8.835013e+00, 1.800000e+02
8.749306e+00, 1.800000e+02
8.663663e+00, 1.800000e+02
8.578104e+00, 1.800000e+02
8.492645e+00, 1.800000e+02
8.407305e+00, 1.800000e+02
8.322100e+00, 1.800000e+02
8.237048e+00, 1.800000e+02
8.152166e+00, 1.800000e+02
8.067469e+00, 1.800000e+02
7.982973e+00, 1.800000e+02
7.898694e+00, 1.800000e+02
7.814645e+00, 1.800000e+02
7.730843e+00, 1.800000e+02
7.647302e+00, 1.800000e+02
7.564034e+00, 1.800000e+02
7.481055e+00, 1.800000e+02
7.398376e+00, 1.800000e+02
7.316012e+00, 1.800000e+02
7.233974e+00, 1.800000e+02
7.152274e+00, 1.800000e+02
7.070924e+00, 1.800000e+02
6.989937e+00, 1.800000e+02
6.909323e+00, 1.800000e+02
6.829091e+00, 1.800000e+02
6.749254e+00, 1.800000e+02
6.669822e+00, 1.800000e+02
6.590804e+00, 1.800000e+02
6.512208e+00, 1.800000e+02
6.434046e+00, 1.800000e+02
6.356326e+00, 1.800000e+02
6.279055e+00, 1.800000e+02
6.202243e+00, 1.800000e+02
6.125897e+00, 1.800000e+02
6.050026e+00, 1.800000e+02
5.974636e+00, 1.800000e+02
5.899735e+00, 1.800000e+02
5.825329e+00, 1.800000e+02
5.751425e+00, 1.800000e+02
5.678030e+00, 1.800000e+02
5.605147e+00, 1.800000e+02
5.532785e+00, 1.800000e+02
5.460948e+00, 1.800000e+02
5.389642e+00, 1.800000e+02
5.318871e+00, 1.800000e+02
5.248641e+00, 1.800000e+02
5.178955e+00, 1.800000e+02
5.109817e+00, 1.800000e+02
5.041232e+00, 1.800000e+02
4.973203e+00, 1.800000e+02
4.905735e+00, 1.800000e+02
4.838829e+00, 1.800000e+02
4.772489e+00, 1.800000e+02
4.706717e+00, 1.800000e+02
4.641519e+00, 1.800000e+02
4.576893e+00, 1.800000e+02
4.512843e+00, 1.800000e+02
4.449372e+00, 1.800000e+02
4.386480e+00, 1.800000e+02
4.324169e+00, 1.800000e+02
4.262441e+00, 1.800000e+02
4.201297e+00, 1.800000e+02
4.140738e+00, 1.800000e+02
4.080764e+00, 1.800000e+02
4.021377e+00, 1.800000e+02
3.962576e+00, 1.800000e+02
3.904362e+00, 1.800000e+02
3.846736e+00, 1.800000e+02
3.789697e+00, 1.800000e+02
3.733245e+00, 1.800000e+02
3.677379e+00, 1.800000e+02
3.622099e+00, 1.800000e+02
3.567405e+00, 1.800000e+02
3.513296e+00, 1.800000e+02
3.459770e+00, 1.800000e+02
3.406827e+00, 1.800000e+02
3.354465e+00, 1.800000e+02
3.302684e+00, 1.800000e+02
3.251481e+00, 1.800000e+02
3.200854e+00, 1.800000e+02
3.150804e+00, 1.800000e+02
3.101327e+00, 1.800000e+02
3.052422e+00, 1.800000e+02
3.004086e+00, 1.800000e+02
2.956317e+00, 1.800000e+02
2.909114e+00, 1.800000e+02
2.862473e+00, 1.800000e+02
2.816392e+00, 1.800000e+02
2.770870e+00, 1.800000e+02
2.725902e+00, 1.800000e+02
2.681487e+00, 1.800000e+02
2.637621e+00, 1.800000e+02
2.594302e+00, 1.800000e+02
2.551527e+00, 1.800000e+02
2.509291e+00, 1.800000e+02
2.467594e+00, 1.800000e+02
2.426431e+00, 1.800000e+02
2.385798e+00, 1.800000e+02
2.345694e+00, 1.800000e+02
2.306113e+00, 1.800000e+02
2.267053e+00, 1.800000e+02
2.228511e+00, 1.800000e+02
2.190482e+00, 1.800000e+02
2.152963e+00, 1.800000e+02
2.115950e+00, 1.800000e+02
2.079439e+00, 1.800000e+02
2.043428e+00, 1.800000e+02
2.007911e+00, 1.800000e+02
1.972886e+00, 1.800000e+02
1.938347e+00, 1.800000e+02
1.904292e+00, 1.800000e+02
1.870716e+00, 1.800000e+02
1.837615e+00, 1.800000e+02
1.804985e+00, 1.800000e+02
1.772823e+00, 1.800000e+02
1.741123e+00, 1.800000e+02
1.709882e+00, 1.800000e+02
1.679096e+00, 1.800000e+02
1.648760e+00, 1.800000e+02
1.618870e+00, 1.800000e+02
1.589423e+00, 1.800000e+02
1.560413e+00, 1.800000e+02
1.531837e+00, 1.800000e+02
1.503690e+00, 1.800000e+02
1.475969e+00, 1.800000e+02
1.448668e+00, 1.800000e+02
1.421783e+00, 1.800000e+02
1.395311e+00, 1.800000e+02
1.369247e+00, 1.800000e+02
1.343587e+00, 1.800000e+02
1.318326e+00, 1.800000e+02
1.293459e+00, 1.800000e+02
1.268984e+00, 1.800000e+02
1.244895e+00, 1.800000e+02
1.221188e+00, 1.800000e+02
1.197859e+00, 1.800000e+02
1.174904e+00, 1.800000e+02
1.152318e+00, 1.800000e+02
1.130097e+00, 1.800000e+02
1.108236e+00, 1.800000e+02
1.086733e+00, 1.800000e+02
1.065581e+00, 1.800000e+02
1.044778e+00, 1.800000e+02
1.024318e+00, 1.800000e+02
1.004198e+00, 1.800000e+02
##END= 
