# Supplementary material for: The effect of a novel AQP4 facilitator, TGN-073, on glymphatic transport captured by diffusion MRI and DCE-MRI
Source: PLoS One. 2023 Mar 15;18(3):e0282955. doi: 10.1371/journal.pone.0282955 (PMC10016657; doi:10.1371/journal.pone.0282955)
Supplement: S1 File — (ZIP) [file pone.0282955.s002.zip › S2 DWI dataset/7/spnam26]

##TITLE= /PvMEG/exp/stan/nmr/lists/converted/gauss
##JCAMP-DX= 5.00 Bruker JCAMP library
##DATA TYPE= Shape Data
##ORIGIN= Bruker Analytik GmbH
##OWNER= <mawi>
##DATE= 101/09/20
##TIME= 15:31:06
##MINX= 1.036651e+00
##MAXX= 1.000000e+02
##MINY= 0.000000e+00
##MAXY= 0.000000e+00
##$SHAPE_EXMODE= Excitation
##$SHAPE_TOTROT= 9.000000e+01
##$SHAPE_BWFAC= 2.740000e+00
##$SHAPE_INTEGFAC= 4.150688e-01 
##$SHAPE_REPHFAC=50
##$SHAPE_TYPE=conventional
##$SHAPE_MODE= 0
##NPOINTS= 512
##XYPOINTS= (XY..XY)
1.036651e+00, 0.000000e+00
1.074475e+00, 0.000000e+00
1.113522e+00, 0.000000e+00
1.153825e+00, 0.000000e+00
1.195418e+00, 0.000000e+00
1.238335e+00, 0.000000e+00
1.282613e+00, 0.000000e+00
1.328286e+00, 0.000000e+00
1.375391e+00, 0.000000e+00
1.423966e+00, 0.000000e+00
1.474049e+00, 0.000000e+00
1.525678e+00, 0.000000e+00
1.578892e+00, 0.000000e+00
1.633732e+00, 0.000000e+00
1.690238e+00, 0.000000e+00
1.748452e+00, 0.000000e+00
1.808416e+00, 0.000000e+00
1.870172e+00, 0.000000e+00
1.933765e+00, 0.000000e+00
1.999237e+00, 0.000000e+00
2.066635e+00, 0.000000e+00
2.136003e+00, 0.000000e+00
2.207389e+00, 0.000000e+00
2.280838e+00, 0.000000e+00
2.356399e+00, 0.000000e+00
2.434120e+00, 0.000000e+00
2.514049e+00, 0.000000e+00
2.596237e+00, 0.000000e+00
2.680733e+00, 0.000000e+00
2.767589e+00, 0.000000e+00
2.856855e+00, 0.000000e+00
2.948585e+00, 0.000000e+00
3.042831e+00, 0.000000e+00
3.139647e+00, 0.000000e+00
3.239085e+00, 0.000000e+00
3.341202e+00, 0.000000e+00
3.446052e+00, 0.000000e+00
3.553690e+00, 0.000000e+00
3.664174e+00, 0.000000e+00
3.777560e+00, 0.000000e+00
3.893904e+00, 0.000000e+00
4.013267e+00, 0.000000e+00
4.135704e+00, 0.000000e+00
4.261275e+00, 0.000000e+00
4.390039e+00, 0.000000e+00
4.522057e+00, 0.000000e+00
4.657387e+00, 0.000000e+00
4.796091e+00, 0.000000e+00
4.938229e+00, 0.000000e+00
5.083861e+00, 0.000000e+00
5.233050e+00, 0.000000e+00
5.385858e+00, 0.000000e+00
5.542345e+00, 0.000000e+00
5.702574e+00, 0.000000e+00
5.866608e+00, 0.000000e+00
6.034509e+00, 0.000000e+00
6.206339e+00, 0.000000e+00
6.382162e+00, 0.000000e+00
6.562039e+00, 0.000000e+00
6.746035e+00, 0.000000e+00
6.934211e+00, 0.000000e+00
7.126632e+00, 0.000000e+00
7.323358e+00, 0.000000e+00
7.524452e+00, 0.000000e+00
7.729978e+00, 0.000000e+00
7.939998e+00, 0.000000e+00
8.154573e+00, 0.000000e+00
8.373766e+00, 0.000000e+00
8.597637e+00, 0.000000e+00
8.826247e+00, 0.000000e+00
9.059659e+00, 0.000000e+00
9.297931e+00, 0.000000e+00
9.541123e+00, 0.000000e+00
9.789295e+00, 0.000000e+00
1.004251e+01, 0.000000e+00
1.030081e+01, 0.000000e+00
1.056427e+01, 0.000000e+00
1.083294e+01, 0.000000e+00
1.110688e+01, 0.000000e+00
1.138613e+01, 0.000000e+00
1.167076e+01, 0.000000e+00
1.196082e+01, 0.000000e+00
1.225636e+01, 0.000000e+00
1.255742e+01, 0.000000e+00
1.286407e+01, 0.000000e+00
1.317635e+01, 0.000000e+00
1.349430e+01, 0.000000e+00
1.381798e+01, 0.000000e+00
1.414742e+01, 0.000000e+00
1.448268e+01, 0.000000e+00
1.482378e+01, 0.000000e+00
1.517079e+01, 0.000000e+00
1.552372e+01, 0.000000e+00
1.588262e+01, 0.000000e+00
1.624753e+01, 0.000000e+00
1.661848e+01, 0.000000e+00
1.699549e+01, 0.000000e+00
1.737862e+01, 0.000000e+00
1.776786e+01, 0.000000e+00
1.816327e+01, 0.000000e+00
1.856485e+01, 0.000000e+00
1.897264e+01, 0.000000e+00
1.938665e+01, 0.000000e+00
1.980690e+01, 0.000000e+00
2.023340e+01, 0.000000e+00
2.066617e+01, 0.000000e+00
2.110522e+01, 0.000000e+00
2.155055e+01, 0.000000e+00
2.200218e+01, 0.000000e+00
2.246011e+01, 0.000000e+00
2.292432e+01, 0.000000e+00
2.339484e+01, 0.000000e+00
2.387164e+01, 0.000000e+00
2.435472e+01, 0.000000e+00
2.484408e+01, 0.000000e+00
2.533969e+01, 0.000000e+00
2.584154e+01, 0.000000e+00
2.634962e+01, 0.000000e+00
2.686389e+01, 0.000000e+00
2.738433e+01, 0.000000e+00
2.791092e+01, 0.000000e+00
2.844362e+01, 0.000000e+00
2.898241e+01, 0.000000e+00
2.952723e+01, 0.000000e+00
3.007804e+01, 0.000000e+00
3.063481e+01, 0.000000e+00
3.119748e+01, 0.000000e+00
3.176601e+01, 0.000000e+00
3.234034e+01, 0.000000e+00
3.292040e+01, 0.000000e+00
3.350614e+01, 0.000000e+00
3.409749e+01, 0.000000e+00
3.469438e+01, 0.000000e+00
3.529674e+01, 0.000000e+00
3.590449e+01, 0.000000e+00
3.651756e+01, 0.000000e+00
3.713585e+01, 0.000000e+00
3.775928e+01, 0.000000e+00
3.838776e+01, 0.000000e+00
3.902120e+01, 0.000000e+00
3.965949e+01, 0.000000e+00
4.030254e+01, 0.000000e+00
4.095023e+01, 0.000000e+00
4.160247e+01, 0.000000e+00
4.225913e+01, 0.000000e+00
4.292010e+01, 0.000000e+00
4.358526e+01, 0.000000e+00
4.425448e+01, 0.000000e+00
4.492764e+01, 0.000000e+00
4.560460e+01, 0.000000e+00
4.628523e+01, 0.000000e+00
4.696939e+01, 0.000000e+00
4.765695e+01, 0.000000e+00
4.834774e+01, 0.000000e+00
4.904163e+01, 0.000000e+00
4.973846e+01, 0.000000e+00
5.043807e+01, 0.000000e+00
5.114031e+01, 0.000000e+00
5.184501e+01, 0.000000e+00
5.255201e+01, 0.000000e+00
5.326113e+01, 0.000000e+00
5.397220e+01, 0.000000e+00
5.468505e+01, 0.000000e+00
5.539951e+01, 0.000000e+00
5.611537e+01, 0.000000e+00
5.683247e+01, 0.000000e+00
5.755061e+01, 0.000000e+00
5.826960e+01, 0.000000e+00
5.898926e+01, 0.000000e+00
5.970938e+01, 0.000000e+00
6.042976e+01, 0.000000e+00
6.115020e+01, 0.000000e+00
6.187050e+01, 0.000000e+00
6.259045e+01, 0.000000e+00
6.330986e+01, 0.000000e+00
6.402850e+01, 0.000000e+00
6.474615e+01, 0.000000e+00
6.546262e+01, 0.000000e+00
6.617767e+01, 0.000000e+00
6.689110e+01, 0.000000e+00
6.760268e+01, 0.000000e+00
6.831219e+01, 0.000000e+00
6.901940e+01, 0.000000e+00
6.972411e+01, 0.000000e+00
7.042606e+01, 0.000000e+00
7.112506e+01, 0.000000e+00
7.182085e+01, 0.000000e+00
7.251322e+01, 0.000000e+00
7.320194e+01, 0.000000e+00
7.388677e+01, 0.000000e+00
7.456749e+01, 0.000000e+00
7.524386e+01, 0.000000e+00
7.591566e+01, 0.000000e+00
7.658265e+01, 0.000000e+00
7.724459e+01, 0.000000e+00
7.790128e+01, 0.000000e+00
7.855245e+01, 0.000000e+00
7.919789e+01, 0.000000e+00
7.983738e+01, 0.000000e+00
8.047067e+01, 0.000000e+00
8.109754e+01, 0.000000e+00
8.171777e+01, 0.000000e+00
8.233112e+01, 0.000000e+00
8.293738e+01, 0.000000e+00
8.353631e+01, 0.000000e+00
8.412770e+01, 0.000000e+00
8.471133e+01, 0.000000e+00
8.528696e+01, 0.000000e+00
8.585439e+01, 0.000000e+00
8.641341e+01, 0.000000e+00
8.696379e+01, 0.000000e+00
8.750533e+01, 0.000000e+00
8.803783e+01, 0.000000e+00
8.856107e+01, 0.000000e+00
8.907485e+01, 0.000000e+00
8.957897e+01, 0.000000e+00
9.007324e+01, 0.000000e+00
9.055745e+01, 0.000000e+00
9.103142e+01, 0.000000e+00
9.149497e+01, 0.000000e+00
9.194790e+01, 0.000000e+00
9.239003e+01, 0.000000e+00
9.282121e+01, 0.000000e+00
9.324122e+01, 0.000000e+00
9.364993e+01, 0.000000e+00
9.404716e+01, 0.000000e+00
9.443275e+01, 0.000000e+00
9.480655e+01, 0.000000e+00
9.516840e+01, 0.000000e+00
9.551814e+01, 0.000000e+00
9.585565e+01, 0.000000e+00
9.618079e+01, 0.000000e+00
9.649341e+01, 0.000000e+00
9.679338e+01, 0.000000e+00
9.708059e+01, 0.000000e+00
9.735492e+01, 0.000000e+00
9.761624e+01, 0.000000e+00
9.786446e+01, 0.000000e+00
9.809948e+01, 0.000000e+00
9.832118e+01, 0.000000e+00
9.852949e+01, 0.000000e+00
9.872430e+01, 0.000000e+00
9.890554e+01, 0.000000e+00
9.907313e+01, 0.000000e+00
9.922702e+01, 0.000000e+00
9.936711e+01, 0.000000e+00
9.949337e+01, 0.000000e+00
9.960574e+01, 0.000000e+00
9.970415e+01, 0.000000e+00
9.978859e+01, 0.000000e+00
9.985901e+01, 0.000000e+00
9.991538e+01, 0.000000e+00
9.995768e+01, 0.000000e+00
9.998589e+01, 0.000000e+00
1.000000e+02, 0.000000e+00
1.000000e+02, 0.000000e+00
1.000000e+02, 0.000000e+00
1.000000e+02, 0.000000e+00
9.998589e+01, 0.000000e+00
9.995768e+01, 0.000000e+00
9.991538e+01, 0.000000e+00
9.985901e+01, 0.000000e+00
9.978859e+01, 0.000000e+00
9.970415e+01, 0.000000e+00
9.960574e+01, 0.000000e+00
9.949337e+01, 0.000000e+00
9.936711e+01, 0.000000e+00
9.922702e+01, 0.000000e+00
9.907313e+01, 0.000000e+00
9.890554e+01, 0.000000e+00
9.872430e+01, 0.000000e+00
9.852949e+01, 0.000000e+00
9.832118e+01, 0.000000e+00
9.809948e+01, 0.000000e+00
9.786446e+01, 0.000000e+00
9.761624e+01, 0.000000e+00
9.735492e+01, 0.000000e+00
9.708059e+01, 0.000000e+00
9.679338e+01, 0.000000e+00
9.649341e+01, 0.000000e+00
9.618079e+01, 0.000000e+00
9.585565e+01, 0.000000e+00
9.551814e+01, 0.000000e+00
9.516840e+01, 0.000000e+00
9.480655e+01, 0.000000e+00
9.443275e+01, 0.000000e+00
9.404716e+01, 0.000000e+00
9.364993e+01, 0.000000e+00
9.324122e+01, 0.000000e+00
9.282121e+01, 0.000000e+00
9.239003e+01, 0.000000e+00
9.194790e+01, 0.000000e+00
9.149497e+01, 0.000000e+00
9.103142e+01, 0.000000e+00
9.055745e+01, 0.000000e+00
9.007324e+01, 0.000000e+00
8.957897e+01, 0.000000e+00
8.907485e+01, 0.000000e+00
8.856107e+01, 0.000000e+00
8.803783e+01, 0.000000e+00
8.750533e+01, 0.000000e+00
8.696379e+01, 0.000000e+00
8.641341e+01, 0.000000e+00
8.585439e+01, 0.000000e+00
8.528696e+01, 0.000000e+00
8.471133e+01, 0.000000e+00
8.412770e+01, 0.000000e+00
8.353631e+01, 0.000000e+00
8.293738e+01, 0.000000e+00
8.233112e+01, 0.000000e+00
8.171777e+01, 0.000000e+00
8.109754e+01, 0.000000e+00
8.047067e+01, 0.000000e+00
7.983738e+01, 0.000000e+00
7.919789e+01, 0.000000e+00
7.855245e+01, 0.000000e+00
7.790128e+01, 0.000000e+00
7.724459e+01, 0.000000e+00
7.658265e+01, 0.000000e+00
7.591566e+01, 0.000000e+00
7.524386e+01, 0.000000e+00
7.456749e+01, 0.000000e+00
7.388677e+01, 0.000000e+00
7.320194e+01, 0.000000e+00
7.251322e+01, 0.000000e+00
7.182085e+01, 0.000000e+00
7.112506e+01, 0.000000e+00
7.042606e+01, 0.000000e+00
6.972411e+01, 0.000000e+00
6.901940e+01, 0.000000e+00
6.831219e+01, 0.000000e+00
6.760268e+01, 0.000000e+00
6.689110e+01, 0.000000e+00
6.617767e+01, 0.000000e+00
6.546262e+01, 0.000000e+00
6.474615e+01, 0.000000e+00
6.402850e+01, 0.000000e+00
6.330986e+01, 0.000000e+00
6.259045e+01, 0.000000e+00
6.187050e+01, 0.000000e+00
6.115020e+01, 0.000000e+00
6.042976e+01, 0.000000e+00
5.970938e+01, 0.000000e+00
5.898926e+01, 0.000000e+00
5.826960e+01, 0.000000e+00
5.755061e+01, 0.000000e+00
5.683247e+01, 0.000000e+00
5.611537e+01, 0.000000e+00
5.539951e+01, 0.000000e+00
5.468505e+01, 0.000000e+00
5.397220e+01, 0.000000e+00
5.326113e+01, 0.000000e+00
5.255201e+01, 0.000000e+00
5.184501e+01, 0.000000e+00
5.114031e+01, 0.000000e+00
5.043807e+01, 0.000000e+00
4.973846e+01, 0.000000e+00
4.904163e+01, 0.000000e+00
4.834774e+01, 0.000000e+00
4.765695e+01, 0.000000e+00
4.696939e+01, 0.000000e+00
4.628523e+01, 0.000000e+00
4.560460e+01, 0.000000e+00
4.492764e+01, 0.000000e+00
4.425448e+01, 0.000000e+00
4.358526e+01, 0.000000e+00
4.292010e+01, 0.000000e+00
4.225913e+01, 0.000000e+00
4.160247e+01, 0.000000e+00
4.095023e+01, 0.000000e+00
4.030254e+01, 0.000000e+00
3.965949e+01, 0.000000e+00
3.902120e+01, 0.000000e+00
3.838776e+01, 0.000000e+00
3.775928e+01, 0.000000e+00
3.713585e+01, 0.000000e+00
3.651756e+01, 0.000000e+00
3.590449e+01, 0.000000e+00
3.529674e+01, 0.000000e+00
3.469438e+01, 0.000000e+00
3.409749e+01, 0.000000e+00
3.350614e+01, 0.000000e+00
3.292040e+01, 0.000000e+00
3.234034e+01, 0.000000e+00
3.176601e+01, 0.000000e+00
3.119748e+01, 0.000000e+00
3.063481e+01, 0.000000e+00
3.007804e+01, 0.000000e+00
2.952723e+01, 0.000000e+00
2.898241e+01, 0.000000e+00
2.844362e+01, 0.000000e+00
2.791092e+01, 0.000000e+00
2.738433e+01, 0.000000e+00
2.686389e+01, 0.000000e+00
2.634962e+01, 0.000000e+00
2.584154e+01, 0.000000e+00
2.533969e+01, 0.000000e+00
2.484408e+01, 0.000000e+00
2.435472e+01, 0.000000e+00
2.387164e+01, 0.000000e+00
2.339484e+01, 0.000000e+00
2.292432e+01, 0.000000e+00
2.246011e+01, 0.000000e+00
2.200218e+01, 0.000000e+00
2.155055e+01, 0.000000e+00
2.110522e+01, 0.000000e+00
2.066617e+01, 0.000000e+00
2.023340e+01, 0.000000e+00
1.980690e+01, 0.000000e+00
1.938665e+01, 0.000000e+00
1.897264e+01, 0.000000e+00
1.856485e+01, 0.000000e+00
1.816327e+01, 0.000000e+00
1.776786e+01, 0.000000e+00
1.737862e+01, 0.000000e+00
1.699549e+01, 0.000000e+00
1.661848e+01, 0.000000e+00
1.624753e+01, 0.000000e+00
1.588262e+01, 0.000000e+00
1.552372e+01, 0.000000e+00
1.517079e+01, 0.000000e+00
1.482378e+01, 0.000000e+00
1.448268e+01, 0.000000e+00
1.414742e+01, 0.000000e+00
1.381798e+01, 0.000000e+00
1.349430e+01, 0.000000e+00
1.317635e+01, 0.000000e+00
1.286407e+01, 0.000000e+00
1.255742e+01, 0.000000e+00
1.225636e+01, 0.000000e+00
1.196082e+01, 0.000000e+00
1.167076e+01, 0.000000e+00
1.138613e+01, 0.000000e+00
1.110688e+01, 0.000000e+00
1.083294e+01, 0.000000e+00
1.056427e+01, 0.000000e+00
1.030081e+01, 0.000000e+00
1.004251e+01, 0.000000e+00
9.789295e+00, 0.000000e+00
9.541123e+00, 0.000000e+00
9.297931e+00, 0.000000e+00
9.059659e+00, 0.000000e+00
8.826247e+00, 0.000000e+00
8.597637e+00, 0.000000e+00
8.373766e+00, 0.000000e+00
8.154573e+00, 0.000000e+00
7.939998e+00, 0.000000e+00
7.729978e+00, 0.000000e+00
7.524452e+00, 0.000000e+00
7.323358e+00, 0.000000e+00
7.126632e+00, 0.000000e+00
6.934211e+00, 0.000000e+00
6.746035e+00, 0.000000e+00
6.562039e+00, 0.000000e+00
6.382162e+00, 0.000000e+00
6.206339e+00, 0.000000e+00
6.034509e+00, 0.000000e+00
5.866608e+00, 0.000000e+00
5.702574e+00, 0.000000e+00
5.542345e+00, 0.000000e+00
5.385858e+00, 0.000000e+00
5.233050e+00, 0.000000e+00
5.083861e+00, 0.000000e+00
4.938229e+00, 0.000000e+00
4.796091e+00, 0.000000e+00
4.657387e+00, 0.000000e+00
4.522057e+00, 0.000000e+00
4.390039e+00, 0.000000e+00
4.261275e+00, 0.000000e+00
4.135704e+00, 0.000000e+00
4.013267e+00, 0.000000e+00
3.893904e+00, 0.000000e+00
3.777560e+00, 0.000000e+00
3.664174e+00, 0.000000e+00
3.553690e+00, 0.000000e+00
3.446052e+00, 0.000000e+00
3.341202e+00, 0.000000e+00
3.239085e+00, 0.000000e+00
3.139647e+00, 0.000000e+00
3.042831e+00, 0.000000e+00
2.948585e+00, 0.000000e+00
2.856855e+00, 0.000000e+00
2.767589e+00, 0.000000e+00
2.680733e+00, 0.000000e+00
2.596237e+00, 0.000000e+00
2.514049e+00, 0.000000e+00
2.434120e+00, 0.000000e+00
2.356399e+00, 0.000000e+00
2.280838e+00, 0.000000e+00
2.207389e+00, 0.000000e+00
2.136003e+00, 0.000000e+00
2.066635e+00, 0.000000e+00
1.999237e+00, 0.000000e+00
1.933765e+00, 0.000000e+00
1.870172e+00, 0.000000e+00
1.808416e+00, 0.000000e+00
1.748452e+00, 0.000000e+00
1.690238e+00, 0.000000e+00
1.633732e+00, 0.000000e+00
1.578892e+00, 0.000000e+00
1.525678e+00, 0.000000e+00
1.474049e+00, 0.000000e+00
1.423966e+00, 0.000000e+00
1.375391e+00, 0.000000e+00
1.328286e+00, 0.000000e+00
1.282613e+00, 0.000000e+00
1.238335e+00, 0.000000e+00
1.195418e+00, 0.000000e+00
1.153825e+00, 0.000000e+00
1.113522e+00, 0.000000e+00
1.074475e+00, 0.000000e+00
1.036651e+00, 0.000000e+00
##END= 
