# Supplementary material for: The effect of a novel AQP4 facilitator, TGN-073, on glymphatic transport captured by diffusion MRI and DCE-MRI
Source: PLoS One. 2023 Mar 15;18(3):e0282955. doi: 10.1371/journal.pone.0282955 (PMC10016657; doi:10.1371/journal.pone.0282955)
Supplement: S2 File — (ZIP) [file pone.0282955.s003.zip]

Archive with 146 entries (141 files):
- S3 T1FLASH dataset/
- S3 T1FLASH dataset/11/
- S3 T1FLASH dataset/11/acqp
- S3 T1FLASH dataset/11/method
- S3 T1FLASH dataset/11/pdata/
- S3 T1FLASH dataset/11/pdata/1/
- S3 T1FLASH dataset/11/pdata/1/2dseq
- S3 T1FLASH dataset/11/pdata/1/d3proc
- S3 T1FLASH dataset/11/pdata/1/id
- S3 T1FLASH dataset/11/pdata/1/meta
- S3 T1FLASH dataset/11/pdata/1/procs
- S3 T1FLASH dataset/11/pdata/1/reco
- S3 T1FLASH dataset/11/pdata/1/roi
- S3 T1FLASH dataset/11/pdata/1/visu_pars
- S3 T1FLASH dataset/11/pulseprogram
- S3 T1FLASH dataset/11/spnam0
- S3 T1FLASH dataset/11/uxnmr.par
- S3 T1FLASH dataset/AA291121_AA_GLY_GD_1_65_AA_GLY_GD_1_65__E11_P1_2.16.756.5.5.100.2927459608.14446.1638188839.124/
- S3 T1FLASH dataset/AA291121_AA_GLY_GD_1_65_AA_GLY_GD_1_65__E11_P1_2.16.756.5.5.100.2927459608.14446.1638188839.124/PvMRIm001
- S3 T1FLASH dataset/AA291121_AA_GLY_GD_1_65_AA_GLY_GD_1_65__E11_P1_2.16.756.5.5.100.2927459608.14446.1638188839.124/PvMRIm002
- S3 T1FLASH dataset/AA291121_AA_GLY_GD_1_65_AA_GLY_GD_1_65__E11_P1_2.16.756.5.5.100.2927459608.14446.1638188839.124/PvMRIm003
- S3 T1FLASH dataset/AA291121_AA_GLY_GD_1_65_AA_GLY_GD_1_65__E11_P1_2.16.756.5.5.100.2927459608.14446.1638188839.124/PvMRIm004
- S3 T1FLASH dataset/AA291121_AA_GLY_GD_1_65_AA_GLY_GD_1_65__E11_P1_2.16.756.5.5.100.2927459608.14446.1638188839.124/PvMRIm005
- S3 T1FLASH dataset/AA291121_AA_GLY_GD_1_65_AA_GLY_GD_1_65__E11_P1_2.16.756.5.5.100.2927459608.14446.1638188839.124/PvMRIm006
- S3 T1FLASH dataset/AA291121_AA_GLY_GD_1_65_AA_GLY_GD_1_65__E11_P1_2.16.756.5.5.100.2927459608.14446.1638188839.124/PvMRIm007
- S3 T1FLASH dataset/AA291121_AA_GLY_GD_1_65_AA_GLY_GD_1_65__E11_P1_2.16.756.5.5.100.2927459608.14446.1638188839.124/PvMRIm008
- S3 T1FLASH dataset/AA291121_AA_GLY_GD_1_65_AA_GLY_GD_1_65__E11_P1_2.16.756.5.5.100.2927459608.14446.1638188839.124/PvMRIm009
- S3 T1FLASH dataset/AA291121_AA_GLY_GD_1_65_AA_GLY_GD_1_65__E11_P1_2.16.756.5.5.100.2927459608.14446.1638188839.124/PvMRIm010
- S3 T1FLASH dataset/AA291121_AA_GLY_GD_1_65_AA_GLY_GD_1_65__E11_P1_2.16.756.5.5.100.2927459608.14446.1638188839.124/PvMRIm011
- S3 T1FLASH dataset/AA291121_AA_GLY_GD_1_65_AA_GLY_GD_1_65__E11_P1_2.16.756.5.5.100.2927459608.14446.1638188839.124/PvMRIm012
- S3 T1FLASH dataset/AA291121_AA_GLY_GD_1_65_AA_GLY_GD_1_65__E11_P1_2.16.756.5.5.100.2927459608.14446.1638188839.124/PvMRIm013
- S3 T1FLASH dataset/AA291121_AA_GLY_GD_1_65_AA_GLY_GD_1_65__E11_P1_2.16.756.5.5.100.2927459608.14446.1638188839.124/PvMRIm014
- S3 T1FLASH dataset/AA291121_AA_GLY_GD_1_65_AA_GLY_GD_1_65__E11_P1_2.16.756.5.5.100.2927459608.14446.1638188839.124/PvMRIm015
- S3 T1FLASH dataset/AA291121_AA_GLY_GD_1_65_AA_GLY_GD_1_65__E11_P1_2.16.756.5.5.100.2927459608.14446.1638188839.124/PvMRIm016
- S3 T1FLASH dataset/AA291121_AA_GLY_GD_1_65_AA_GLY_GD_1_65__E11_P1_2.16.756.5.5.100.2927459608.14446.1638188839.124/PvMRIm017
- S3 T1FLASH dataset/AA291121_AA_GLY_GD_1_65_AA_GLY_GD_1_65__E11_P1_2.16.756.5.5.100.2927459608.14446.1638188839.124/PvMRIm018
- S3 T1FLASH dataset/AA291121_AA_GLY_GD_1_65_AA_GLY_GD_1_65__E11_P1_2.16.756.5.5.100.2927459608.14446.1638188839.124/PvMRIm019
- S3 T1FLASH dataset/AA291121_AA_GLY_GD_1_65_AA_GLY_GD_1_65__E11_P1_2.16.756.5.5.100.2927459608.14446.1638188839.124/PvMRIm020
- S3 T1FLASH dataset/AA291121_AA_GLY_GD_1_65_AA_GLY_GD_1_65__E11_P1_2.16.756.5.5.100.2927459608.14446.1638188839.124/PvMRIm021
- S3 T1FLASH dataset/AA291121_AA_GLY_GD_1_65_AA_GLY_GD_1_65__E11_P1_2.16.756.5.5.100.2927459608.14446.1638188839.124/PvMRIm022
- S3 T1FLASH dataset/AA291121_AA_GLY_GD_1_65_AA_GLY_GD_1_65__E11_P1_2.16.756.5.5.100.2927459608.14446.1638188839.124/PvMRIm023
- S3 T1FLASH dataset/AA291121_AA_GLY_GD_1_65_AA_GLY_GD_1_65__E11_P1_2.16.756.5.5.100.2927459608.14446.1638188839.124/PvMRIm024
- S3 T1FLASH dataset/AA291121_AA_GLY_GD_1_65_AA_GLY_GD_1_65__E11_P1_2.16.756.5.5.100.2927459608.14446.1638188839.124/PvMRIm025
- S3 T1FLASH dataset/AA291121_AA_GLY_GD_1_65_AA_GLY_GD_1_65__E11_P1_2.16.756.5.5.100.2927459608.14446.1638188839.124/PvMRIm026
- S3 T1FLASH dataset/AA291121_AA_GLY_GD_1_65_AA_GLY_GD_1_65__E11_P1_2.16.756.5.5.100.2927459608.14446.1638188839.124/PvMRIm027
- S3 T1FLASH dataset/AA291121_AA_GLY_GD_1_65_AA_GLY_GD_1_65__E11_P1_2.16.756.5.5.100.2927459608.14446.1638188839.124/PvMRIm028
- S3 T1FLASH dataset/AA291121_AA_GLY_GD_1_65_AA_GLY_GD_1_65__E11_P1_2.16.756.5.5.100.2927459608.14446.1638188839.124/PvMRIm029
- S3 T1FLASH dataset/AA291121_AA_GLY_GD_1_65_AA_GLY_GD_1_65__E11_P1_2.16.756.5.5.100.2927459608.14446.1638188839.124/PvMRIm030
- S3 T1FLASH dataset/AA291121_AA_GLY_GD_1_65_AA_GLY_GD_1_65__E11_P1_2.16.756.5.5.100.2927459608.14446.1638188839.124/PvMRIm031
- S3 T1FLASH dataset/AA291121_AA_GLY_GD_1_65_AA_GLY_GD_1_65__E11_P1_2.16.756.5.5.100.2927459608.14446.1638188839.124/PvMRIm032
- S3 T1FLASH dataset/AA291121_AA_GLY_GD_1_65_AA_GLY_GD_1_65__E11_P1_2.16.756.5.5.100.2927459608.14446.1638188839.124/PvMRIm033
- S3 T1FLASH dataset/AA291121_AA_GLY_GD_1_65_AA_GLY_GD_1_65__E11_P1_2.16.756.5.5.100.2927459608.14446.1638188839.124/PvMRIm034
- S3 T1FLASH dataset/AA291121_AA_GLY_GD_1_65_AA_GLY_GD_1_65__E11_P1_2.16.756.5.5.100.2927459608.14446.1638188839.124/PvMRIm035
- S3 T1FLASH dataset/AA291121_AA_GLY_GD_1_65_AA_GLY_GD_1_65__E11_P1_2.16.756.5.5.100.2927459608.14446.1638188839.124/PvMRIm036
- S3 T1FLASH dataset/AA291121_AA_GLY_GD_1_65_AA_GLY_GD_1_65__E11_P1_2.16.756.5.5.100.2927459608.14446.1638188839.124/PvMRIm037
- S3 T1FLASH dataset/AA291121_AA_GLY_GD_1_65_AA_GLY_GD_1_65__E11_P1_2.16.756.5.5.100.2927459608.14446.1638188839.124/PvMRIm038
- S3 T1FLASH dataset/AA291121_AA_GLY_GD_1_65_AA_GLY_GD_1_65__E11_P1_2.16.756.5.5.100.2927459608.14446.1638188839.124/PvMRIm039
- S3 T1FLASH dataset/AA291121_AA_GLY_GD_1_65_AA_GLY_GD_1_65__E11_P1_2.16.756.5.5.100.2927459608.14446.1638188839.124/PvMRIm040
- S3 T1FLASH dataset/AA291121_AA_GLY_GD_1_65_AA_GLY_GD_1_65__E11_P1_2.16.756.5.5.100.2927459608.14446.1638188839.124/PvMRIm041
- S3 T1FLASH dataset/AA291121_AA_GLY_GD_1_65_AA_GLY_GD_1_65__E11_P1_2.16.756.5.5.100.2927459608.14446.1638188839.124/PvMRIm042
- S3 T1FLASH dataset/AA291121_AA_GLY_GD_1_65_AA_GLY_GD_1_65__E11_P1_2.16.756.5.5.100.2927459608.14446.1638188839.124/PvMRIm043
- S3 T1FLASH dataset/AA291121_AA_GLY_GD_1_65_AA_GLY_GD_1_65__E11_P1_2.16.756.5.5.100.2927459608.14446.1638188839.124/PvMRIm044
- S3 T1FLASH dataset/AA291121_AA_GLY_GD_1_65_AA_GLY_GD_1_65__E11_P1_2.16.756.5.5.100.2927459608.14446.1638188839.124/PvMRIm045
- S3 T1FLASH dataset/AA291121_AA_GLY_GD_1_65_AA_GLY_GD_1_65__E11_P1_2.16.756.5.5.100.2927459608.14446.1638188839.124/PvMRIm046
- S3 T1FLASH dataset/AA291121_AA_GLY_GD_1_65_AA_GLY_GD_1_65__E11_P1_2.16.756.5.5.100.2927459608.14446.1638188839.124/PvMRIm047
- S3 T1FLASH dataset/AA291121_AA_GLY_GD_1_65_AA_GLY_GD_1_65__E11_P1_2.16.756.5.5.100.2927459608.14446.1638188839.124/PvMRIm048
- S3 T1FLASH dataset/AA291121_AA_GLY_GD_1_65_AA_GLY_GD_1_65__E11_P1_2.16.756.5.5.100.2927459608.14446.1638188839.124/PvMRIm049
- S3 T1FLASH dataset/AA291121_AA_GLY_GD_1_65_AA_GLY_GD_1_65__E11_P1_2.16.756.5.5.100.2927459608.14446.1638188839.124/PvMRIm050
- S3 T1FLASH dataset/AA291121_AA_GLY_GD_1_65_AA_GLY_GD_1_65__E11_P1_2.16.756.5.5.100.2927459608.14446.1638188839.124/PvMRIm051
- S3 T1FLASH dataset/AA291121_AA_GLY_GD_1_65_AA_GLY_GD_1_65__E11_P1_2.16.756.5.5.100.2927459608.14446.1638188839.124/PvMRIm052
- S3 T1FLASH dataset/AA291121_AA_GLY_GD_1_65_AA_GLY_GD_1_65__E11_P1_2.16.756.5.5.100.2927459608.14446.1638188839.124/PvMRIm053
- S3 T1FLASH dataset/AA291121_AA_GLY_GD_1_65_AA_GLY_GD_1_65__E11_P1_2.16.756.5.5.100.2927459608.14446.1638188839.124/PvMRIm054
- S3 T1FLASH dataset/AA291121_AA_GLY_GD_1_65_AA_GLY_GD_1_65__E11_P1_2.16.756.5.5.100.2927459608.14446.1638188839.124/PvMRIm055
- S3 T1FLASH dataset/AA291121_AA_GLY_GD_1_65_AA_GLY_GD_1_65__E11_P1_2.16.756.5.5.100.2927459608.14446.1638188839.124/PvMRIm056
- S3 T1FLASH dataset/AA291121_AA_GLY_GD_1_65_AA_GLY_GD_1_65__E11_P1_2.16.756.5.5.100.2927459608.14446.1638188839.124/PvMRIm057
- S3 T1FLASH dataset/AA291121_AA_GLY_GD_1_65_AA_GLY_GD_1_65__E11_P1_2.16.756.5.5.100.2927459608.14446.1638188839.124/PvMRIm058
- S3 T1FLASH dataset/AA291121_AA_GLY_GD_1_65_AA_GLY_GD_1_65__E11_P1_2.16.756.5.5.100.2927459608.14446.1638188839.124/PvMRIm059
- S3 T1FLASH dataset/AA291121_AA_GLY_GD_1_65_AA_GLY_GD_1_65__E11_P1_2.16.756.5.5.100.2927459608.14446.1638188839.124/PvMRIm060
- S3 T1FLASH dataset/AA291121_AA_GLY_GD_1_65_AA_GLY_GD_1_65__E11_P1_2.16.756.5.5.100.2927459608.14446.1638188839.124/PvMRIm061
- S3 T1FLASH dataset/AA291121_AA_GLY_GD_1_65_AA_GLY_GD_1_65__E11_P1_2.16.756.5.5.100.2927459608.14446.1638188839.124/PvMRIm062
- S3 T1FLASH dataset/AA291121_AA_GLY_GD_1_65_AA_GLY_GD_1_65__E11_P1_2.16.756.5.5.100.2927459608.14446.1638188839.124/PvMRIm063
- S3 T1FLASH dataset/AA291121_AA_GLY_GD_1_65_AA_GLY_GD_1_65__E11_P1_2.16.756.5.5.100.2927459608.14446.1638188839.124/PvMRIm064
- S3 T1FLASH dataset/AA291121_AA_GLY_GD_1_65_AA_GLY_GD_1_65__E11_P1_2.16.756.5.5.100.2927459608.14446.1638188839.124/PvMRIm065
- S3 T1FLASH dataset/AA291121_AA_GLY_GD_1_65_AA_GLY_GD_1_65__E11_P1_2.16.756.5.5.100.2927459608.14446.1638188839.124/PvMRIm066
- S3 T1FLASH dataset/AA291121_AA_GLY_GD_1_65_AA_GLY_GD_1_65__E11_P1_2.16.756.5.5.100.2927459608.14446.1638188839.124/PvMRIm067
- S3 T1FLASH dataset/AA291121_AA_GLY_GD_1_65_AA_GLY_GD_1_65__E11_P1_2.16.756.5.5.100.2927459608.14446.1638188839.124/PvMRIm068
- S3 T1FLASH dataset/AA291121_AA_GLY_GD_1_65_AA_GLY_GD_1_65__E11_P1_2.16.756.5.5.100.2927459608.14446.1638188839.124/PvMRIm069
- S3 T1FLASH dataset/AA291121_AA_GLY_GD_1_65_AA_GLY_GD_1_65__E11_P1_2.16.756.5.5.100.2927459608.14446.1638188839.124/PvMRIm070
- S3 T1FLASH dataset/AA291121_AA_GLY_GD_1_65_AA_GLY_GD_1_65__E11_P1_2.16.756.5.5.100.2927459608.14446.1638188839.124/PvMRIm071
- S3 T1FLASH dataset/AA291121_AA_GLY_GD_1_65_AA_GLY_GD_1_65__E11_P1_2.16.756.5.5.100.2927459608.14446.1638188839.124/PvMRIm072
- S3 T1FLASH dataset/AA291121_AA_GLY_GD_1_65_AA_GLY_GD_1_65__E11_P1_2.16.756.5.5.100.2927459608.14446.1638188839.124/PvMRIm073
- S3 T1FLASH dataset/AA291121_AA_GLY_GD_1_65_AA_GLY_GD_1_65__E11_P1_2.16.756.5.5.100.2927459608.14446.1638188839.124/PvMRIm074
- S3 T1FLASH dataset/AA291121_AA_GLY_GD_1_65_AA_GLY_GD_1_65__E11_P1_2.16.756.5.5.100.2927459608.14446.1638188839.124/PvMRIm075
- S3 T1FLASH dataset/AA291121_AA_GLY_GD_1_65_AA_GLY_GD_1_65__E11_P1_2.16.756.5.5.100.2927459608.14446.1638188839.124/PvMRIm076
- S3 T1FLASH dataset/AA291121_AA_GLY_GD_1_65_AA_GLY_GD_1_65__E11_P1_2.16.756.5.5.100.2927459608.14446.1638188839.124/PvMRIm077
- S3 T1FLASH dataset/AA291121_AA_GLY_GD_1_65_AA_GLY_GD_1_65__E11_P1_2.16.756.5.5.100.2927459608.14446.1638188839.124/PvMRIm078
- S3 T1FLASH dataset/AA291121_AA_GLY_GD_1_65_AA_GLY_GD_1_65__E11_P1_2.16.756.5.5.100.2927459608.14446.1638188839.124/PvMRIm079
- S3 T1FLASH dataset/AA291121_AA_GLY_GD_1_65_AA_GLY_GD_1_65__E11_P1_2.16.756.5.5.100.2927459608.14446.1638188839.124/PvMRIm080
- S3 T1FLASH dataset/AA291121_AA_GLY_GD_1_65_AA_GLY_GD_1_65__E11_P1_2.16.756.5.5.100.2927459608.14446.1638188839.124/PvMRIm081
- S3 T1FLASH dataset/AA291121_AA_GLY_GD_1_65_AA_GLY_GD_1_65__E11_P1_2.16.756.5.5.100.2927459608.14446.1638188839.124/PvMRIm082
- S3 T1FLASH dataset/AA291121_AA_GLY_GD_1_65_AA_GLY_GD_1_65__E11_P1_2.16.756.5.5.100.2927459608.14446.1638188839.124/PvMRIm083
- S3 T1FLASH dataset/AA291121_AA_GLY_GD_1_65_AA_GLY_GD_1_65__E11_P1_2.16.756.5.5.100.2927459608.14446.1638188839.124/PvMRIm084
- S3 T1FLASH dataset/AA291121_AA_GLY_GD_1_65_AA_GLY_GD_1_65__E11_P1_2.16.756.5.5.100.2927459608.14446.1638188839.124/PvMRIm085
- S3 T1FLASH dataset/AA291121_AA_GLY_GD_1_65_AA_GLY_GD_1_65__E11_P1_2.16.756.5.5.100.2927459608.14446.1638188839.124/PvMRIm086
- S3 T1FLASH dataset/AA291121_AA_GLY_GD_1_65_AA_GLY_GD_1_65__E11_P1_2.16.756.5.5.100.2927459608.14446.1638188839.124/PvMRIm087
- S3 T1FLASH dataset/AA291121_AA_GLY_GD_1_65_AA_GLY_GD_1_65__E11_P1_2.16.756.5.5.100.2927459608.14446.1638188839.124/PvMRIm088
- S3 T1FLASH dataset/AA291121_AA_GLY_GD_1_65_AA_GLY_GD_1_65__E11_P1_2.16.756.5.5.100.2927459608.14446.1638188839.124/PvMRIm089
- S3 T1FLASH dataset/AA291121_AA_GLY_GD_1_65_AA_GLY_GD_1_65__E11_P1_2.16.756.5.5.100.2927459608.14446.1638188839.124/PvMRIm090
- S3 T1FLASH dataset/AA291121_AA_GLY_GD_1_65_AA_GLY_GD_1_65__E11_P1_2.16.756.5.5.100.2927459608.14446.1638188839.124/PvMRIm091
- S3 T1FLASH dataset/AA291121_AA_GLY_GD_1_65_AA_GLY_GD_1_65__E11_P1_2.16.756.5.5.100.2927459608.14446.1638188839.124/PvMRIm092
- S3 T1FLASH dataset/AA291121_AA_GLY_GD_1_65_AA_GLY_GD_1_65__E11_P1_2.16.756.5.5.100.2927459608.14446.1638188839.124/PvMRIm093
- S3 T1FLASH dataset/AA291121_AA_GLY_GD_1_65_AA_GLY_GD_1_65__E11_P1_2.16.756.5.5.100.2927459608.14446.1638188839.124/PvMRIm094
- S3 T1FLASH dataset/AA291121_AA_GLY_GD_1_65_AA_GLY_GD_1_65__E11_P1_2.16.756.5.5.100.2927459608.14446.1638188839.124/PvMRIm095
- S3 T1FLASH dataset/AA291121_AA_GLY_GD_1_65_AA_GLY_GD_1_65__E11_P1_2.16.756.5.5.100.2927459608.14446.1638188839.124/PvMRIm096
- S3 T1FLASH dataset/AA291121_AA_GLY_GD_1_65_AA_GLY_GD_1_65__E11_P1_2.16.756.5.5.100.2927459608.14446.1638188839.124/PvMRIm097
- S3 T1FLASH dataset/AA291121_AA_GLY_GD_1_65_AA_GLY_GD_1_65__E11_P1_2.16.756.5.5.100.2927459608.14446.1638188839.124/PvMRIm098
- S3 T1FLASH dataset/AA291121_AA_GLY_GD_1_65_AA_GLY_GD_1_65__E11_P1_2.16.756.5.5.100.2927459608.14446.1638188839.124/PvMRIm099
- S3 T1FLASH dataset/AA291121_AA_GLY_GD_1_65_AA_GLY_GD_1_65__E11_P1_2.16.756.5.5.100.2927459608.14446.1638188839.124/PvMRIm100
- S3 T1FLASH dataset/AA291121_AA_GLY_GD_1_65_AA_GLY_GD_1_65__E11_P1_2.16.756.5.5.100.2927459608.14446.1638188839.124/PvMRIm101
- S3 T1FLASH dataset/AA291121_AA_GLY_GD_1_65_AA_GLY_GD_1_65__E11_P1_2.16.756.5.5.100.2927459608.14446.1638188839.124/PvMRIm102
- S3 T1FLASH dataset/AA291121_AA_GLY_GD_1_65_AA_GLY_GD_1_65__E11_P1_2.16.756.5.5.100.2927459608.14446.1638188839.124/PvMRIm103
- S3 T1FLASH dataset/AA291121_AA_GLY_GD_1_65_AA_GLY_GD_1_65__E11_P1_2.16.756.5.5.100.2927459608.14446.1638188839.124/PvMRIm104
- S3 T1FLASH dataset/AA291121_AA_GLY_GD_1_65_AA_GLY_GD_1_65__E11_P1_2.16.756.5.5.100.2927459608.14446.1638188839.124/PvMRIm105
- S3 T1FLASH dataset/AA291121_AA_GLY_GD_1_65_AA_GLY_GD_1_65__E11_P1_2.16.756.5.5.100.2927459608.14446.1638188839.124/PvMRIm106
- S3 T1FLASH dataset/AA291121_AA_GLY_GD_1_65_AA_GLY_GD_1_65__E11_P1_2.16.756.5.5.100.2927459608.14446.1638188839.124/PvMRIm107
- S3 T1FLASH dataset/AA291121_AA_GLY_GD_1_65_AA_GLY_GD_1_65__E11_P1_2.16.756.5.5.100.2927459608.14446.1638188839.124/PvMRIm108
- S3 T1FLASH dataset/AA291121_AA_GLY_GD_1_65_AA_GLY_GD_1_65__E11_P1_2.16.756.5.5.100.2927459608.14446.1638188839.124/PvMRIm109
- S3 T1FLASH dataset/AA291121_AA_GLY_GD_1_65_AA_GLY_GD_1_65__E11_P1_2.16.756.5.5.100.2927459608.14446.1638188839.124/PvMRIm110
- S3 T1FLASH dataset/AA291121_AA_GLY_GD_1_65_AA_GLY_GD_1_65__E11_P1_2.16.756.5.5.100.2927459608.14446.1638188839.124/PvMRIm111
- S3 T1FLASH dataset/AA291121_AA_GLY_GD_1_65_AA_GLY_GD_1_65__E11_P1_2.16.756.5.5.100.2927459608.14446.1638188839.124/PvMRIm112
- S3 T1FLASH dataset/AA291121_AA_GLY_GD_1_65_AA_GLY_GD_1_65__E11_P1_2.16.756.5.5.100.2927459608.14446.1638188839.124/PvMRIm113
- S3 T1FLASH dataset/AA291121_AA_GLY_GD_1_65_AA_GLY_GD_1_65__E11_P1_2.16.756.5.5.100.2927459608.14446.1638188839.124/PvMRIm114
- S3 T1FLASH dataset/AA291121_AA_GLY_GD_1_65_AA_GLY_GD_1_65__E11_P1_2.16.756.5.5.100.2927459608.14446.1638188839.124/PvMRIm115
- S3 T1FLASH dataset/AA291121_AA_GLY_GD_1_65_AA_GLY_GD_1_65__E11_P1_2.16.756.5.5.100.2927459608.14446.1638188839.124/PvMRIm116
- S3 T1FLASH dataset/AA291121_AA_GLY_GD_1_65_AA_GLY_GD_1_65__E11_P1_2.16.756.5.5.100.2927459608.14446.1638188839.124/PvMRIm117
- S3 T1FLASH dataset/AA291121_AA_GLY_GD_1_65_AA_GLY_GD_1_65__E11_P1_2.16.756.5.5.100.2927459608.14446.1638188839.124/PvMRIm118
- S3 T1FLASH dataset/AA291121_AA_GLY_GD_1_65_AA_GLY_GD_1_65__E11_P1_2.16.756.5.5.100.2927459608.14446.1638188839.124/PvMRIm119
- S3 T1FLASH dataset/AA291121_AA_GLY_GD_1_65_AA_GLY_GD_1_65__E11_P1_2.16.756.5.5.100.2927459608.14446.1638188839.124/PvMRIm120
- S3 T1FLASH dataset/AA291121_AA_GLY_GD_1_65_AA_GLY_GD_1_65__E11_P1_2.16.756.5.5.100.2927459608.14446.1638188839.124/PvMRIm121
- S3 T1FLASH dataset/AA291121_AA_GLY_GD_1_65_AA_GLY_GD_1_65__E11_P1_2.16.756.5.5.100.2927459608.14446.1638188839.124/PvMRIm122
- S3 T1FLASH dataset/AA291121_AA_GLY_GD_1_65_AA_GLY_GD_1_65__E11_P1_2.16.756.5.5.100.2927459608.14446.1638188839.124/PvMRIm123
- S3 T1FLASH dataset/AA291121_AA_GLY_GD_1_65_AA_GLY_GD_1_65__E11_P1_2.16.756.5.5.100.2927459608.14446.1638188839.124/PvMRIm124
- S3 T1FLASH dataset/AA291121_AA_GLY_GD_1_65_AA_GLY_GD_1_65__E11_P1_2.16.756.5.5.100.2927459608.14446.1638188839.124/PvMRIm125
- S3 T1FLASH dataset/AA291121_AA_GLY_GD_1_65_AA_GLY_GD_1_65__E11_P1_2.16.756.5.5.100.2927459608.14446.1638188839.124/PvMRIm126
- S3 T1FLASH dataset/AA291121_AA_GLY_GD_1_65_AA_GLY_GD_1_65__E11_P1_2.16.756.5.5.100.2927459608.14446.1638188839.124/PvMRIm127
- S3 T1FLASH dataset/AA291121_AA_GLY_GD_1_65_AA_GLY_GD_1_65__E11_P1_2.16.756.5.5.100.2927459608.14446.1638188839.124/PvMRIm128
