# Supplementary material for: The effect of a novel AQP4 facilitator, TGN-073, on glymphatic transport captured by diffusion MRI and DCE-MRI
Source: PLoS One. 2023 Mar 15;18(3):e0282955. doi: 10.1371/journal.pone.0282955 (PMC10016657; doi:10.1371/journal.pone.0282955)
Supplement: S2 File — (ZIP) [file pone.0282955.s003.zip › S3 T1FLASH dataset/11/method]

##TITLE=Parameter List
##JCAMPDX=4.24
##DATATYPE=Parameter Values
##ORIGIN=Bruker BioSpin MRI GmbH
##OWNER=nmrsu
$$ Mon Nov 29 12:27:19 2021 GMT (UT+0h)  nmrsu
$$ /opt/PV5.1/data/nmrsu/nmr/AA291121.bg1/11/method
##$Method=FLASH
##$PVM_EchoTime=3.064
##$PVM_RepetitionTime=15
##$PVM_NAverages=1
##$PVM_NRepetitions=1
##$PVM_ScanTimeStr=( 16 )
<0h2m54s720ms>
$$ @vis= Method PVM_EchoTime PVM_RepetitionTime PVM_NAverages PVM_NRepetitions
##$PVM_ExcPulseAngle=15
##$PVM_DeriveGains=Yes
##$ExcPulseEnum=sinc10H
##$ExcPulse=(1, 22000, 15, -1.6066058552252, 110, 0, 100, LIB_EXCITATION, <
sinc10H.exc>, 20000, 0.0501686782, 50, 0.2048, conventional)
$$ @vis= PVM_ScanTimeStr PVM_ExcPulseAngle PVM_DeriveGains ExcPulseEnum
##$PVM_GradCalConst=12512.7
##$PVM_Nucleus1Enum=1H
##$PVM_Nucleus1=( 8 )
<1H>
##$PVM_RefAttMod1=AutoAdj
$$ @vis= ExcPulse RF_Pulses PVM_GradCalConst PVM_Nucleus1Enum PVM_Nucleus1
##$PVM_RefAttCh1=8.82171596167682
##$PVM_RefAttStat1=( 1024 )
<Adj by AdjRefG (protocol ADJ_REFG)>
##$PVM_Nucleus2Enum=1H
##$PVM_Nucleus3Enum=1H
##$PVM_Nucleus4Enum=1H
##$PVM_Nucleus5Enum=1H
##$PVM_Nucleus6Enum=1H
##$PVM_Nucleus7Enum=1H
##$PVM_Nucleus8Enum=1H
##$PVM_EncUseMultiRec=Yes
$$ @vis= PVM_RefAttMod1 PVM_RefAttCh1 PVM_RefAttStat1 Nuclei
##$PVM_EncActReceivers=( 4 )
On On On On
##$PVM_EncZfRead=1
##$PVM_EncPpiAccel1=1
##$PVM_EncPpiRefLines1=0
##$PVM_EncPftAccel1=1.4
$$ @vis= PVM_EncUseMultiRec PVM_EncActReceivers PVM_EncZfRead PVM_EncPpiAccel1
##$PVM_EncPftOverscans1=27
##$PVM_EncZfAccel1=1
##$PVM_EncZfAccel2=1
##$PVM_EncOrder1=LINEAR_ENC
$$ @vis= PVM_EncPftAccel1 PVM_EncPftOverscans1 PVM_EncZfAccel1 PVM_EncZfAccel2
##$PVM_EncOrder2=LINEAR_ENC
##$PVM_EncStart2=-1
##$PVM_EncMatrix=( 3 )
128 91 128
##$PVM_EncSteps1=( 91 )
-27 -26 -25 -24 -23 -22 -21 -20 -19 -18 -17 -16 -15 -14 -13 -12 -11 -10 -9 -8 
-7 -6 -5 -4 -3 -2 -1 0 1 2 3 4 5 6 7 8 9 10 11 12 13 14 15 16 17 18 19 20 21 
22 23 24 25 26 27 28 29 30 31 32 33 34 35 36 37 38 39 40 41 42 43 44 45 46 47 
48 49 50 51 52 53 54 55 56 57 58 59 60 61 62 63
##$PVM_EncSteps2=( 128 )
-64 -63 -62 -61 -60 -59 -58 -57 -56 -55 -54 -53 -52 -51 -50 -49 -48 -47 -46 
-45 -44 -43 -42 -41 -40 -39 -38 -37 -36 -35 -34 -33 -32 -31 -30 -29 -28 -27 
-26 -25 -24 -23 -22 -21 -20 -19 -18 -17 -16 -15 -14 -13 -12 -11 -10 -9 -8 -7 
-6 -5 -4 -3 -2 -1 0 1 2 3 4 5 6 7 8 9 10 11 12 13 14 15 16 17 18 19 20 21 22 
23 24 25 26 27 28 29 30 31 32 33 34 35 36 37 38 39 40 41 42 43 44 45 46 47 48 
49 50 51 52 53 54 55 56 57 58 59 60 61 62 63
$$ @vis= PVM_EncOrder1 PVM_EncOrder2 PVM_EncStart2 PVM_EncMatrix PVM_EncSteps1
##$PVM_EncCentralStep1=1
##$PVM_EncCentralStep2=1
##$PVM_EncTotalAccel=1.40659340659341
$$ @vis= PVM_EncSteps2 PVM_EncCentralStep1 PVM_EncCentralStep2
##$PVM_EncNReceivers=4
##$PVM_EncAvailReceivers=4
##$PVM_EncChanScaling=( 4 )
1 1 1 1
$$ @vis= PVM_EncTotalAccel PVM_EncNReceivers PVM_EncAvailReceivers
##$PVM_OperationMode=( 64 )
<[1H] TX Volume, RX Surface Array>
##$PVM_EffSWh=50000
$$ @vis= PVM_EncChanScaling PVM_OperationMode Encoding_Output Encoding
##$PVM_EchoPosition=50
##$EchoTimeMode=Short_TE
##$PVM_ReadDephaseTime=1
##$PVM_ExSliceRephaseTime=1
$$ @vis= PVM_EffSWh PVM_EchoPosition EchoTimeMode PVM_ReadDephaseTime
##$ReadSpoilerDuration=1.2
##$ReadSpoilerStrength=10
##$SliceSpoilerDuration=1
$$ @vis= PVM_ExSliceRephaseTime ReadSpoilerDuration ReadSpoilerStrength
##$SliceSpoilerStrength=13
##$PVM_DigAutSet=Yes
##$PVM_DigQuad=Yes
##$PVM_DigFilter=Digital_Medium
$$ @vis= SliceSpoilerDuration SliceSpoilerStrength PVM_DigAutSet PVM_DigQuad
##$PVM_DigRes=21
##$PVM_DigDw=0.02
##$PVM_DigSw=50000
##$PVM_DigNp=128
##$PVM_DigShift=36
##$PVM_DigGroupDel=0.72
$$ @vis= PVM_DigFilter PVM_DigRes PVM_DigDw PVM_DigSw PVM_DigNp PVM_DigShift
##$PVM_DigDur=2.56
##$PVM_DigEndDelMin=0.0499999999999998
##$PVM_DigEndDelOpt=0.082403240324032
$$ @vis= PVM_DigGroupDel PVM_DigDur PVM_DigEndDelMin PVM_DigEndDelOpt
##$PVM_GeoMode=GeoImaging
##$PVM_SpatDimEnum=3D
##$PVM_Isotropic=Isotropic_None
$$ @vis= DigitizerPars Sequence_Details PVM_GeoMode PVM_SpatDimEnum
##$PVM_Fov=( 3 )
30 30 30
##$PVM_FovCm=( 3 )
3 3 3
##$PVM_SpatResol=( 3 )
0.234375 0.234375 0.234375
##$PVM_Matrix=( 3 )
128 128 128
##$PVM_MinMatrix=( 3 )
32 32 8
##$PVM_MaxMatrix=( 3 )
2048 2048 512
$$ @vis= PVM_Isotropic PVM_Fov PVM_SpatResol PVM_Matrix PVM_MinMatrix
##$PVM_AntiAlias=( 3 )
1 1 1
##$PVM_MaxAntiAlias=( 3 )
2 8 8
##$PVM_SliceThick=30
$$ @vis= PVM_MaxMatrix PVM_AntiAlias PVM_MaxAntiAlias StandardInplaneGeometry
##$PVM_ObjOrderScheme=Interlaced
##$PVM_ObjOrderList=( 1 )
0
##$PVM_NSPacks=1
##$PVM_SPackArrNSlices=( 1 )
1
$$ @vis= PVM_SliceThick PVM_ObjOrderScheme PVM_ObjOrderList PVM_NSPacks
##$PVM_MajSliceOri=No
##$PVM_SPackArrSliceOrient=( 1 )
sagittal
##$PVM_SPackArrReadOrient=( 1 )
H_F
$$ @vis= PVM_SPackArrNSlices PVM_MajSliceOri PVM_SPackArrSliceOrient
##$PVM_SPackArrReadOffset=( 1 )
0.6
##$PVM_SPackArrPhase1Offset=( 1 )
0
$$ @vis= PVM_SPackArrReadOrient PVM_SPackArrReadOffset
##$PVM_SPackArrPhase2Offset=( 1 )
0
##$PVM_SPackArrSliceOffset=( 1 )
1.6
##$PVM_SPackArrSliceGapMode=( 1 )
non_contiguous
$$ @vis= PVM_SPackArrPhase1Offset PVM_SPackArrSliceOffset
##$PVM_SPackArrSliceGap=( 1 )
-28.5
##$PVM_SPackArrSliceDistance=( 1 )
1.5
$$ @vis= PVM_SPackArrSliceGapMode PVM_SPackArrSliceGap
##$PVM_SPackArrGradOrient=( 1, 3, 3 )
1.16832954052291e-17 6.01053442967387e-17 1 0.190808995376545 
0.981627183447664 -6.12303176911189e-17 0.981627183447664 -0.190808995376545 
-0
##$NDummyScans=20
##$PVM_MovieOnOff=Off
$$ @vis= PVM_SPackArrSliceDistance StandardSliceGeometry NDummyScans
##$PVM_NMovieFrames=1
##$TimeForMovieFrames=15
##$PVM_EvolutionOnOff=Off
##$PVM_TriggerModule=Off
##$PVM_TaggingOnOff=Off
##$PVM_TaggingPulse=(0.2, 0.001, 90, 30, 100, 0, 100, LIB_EXCITATION, <bp.exc
>, 50, 0.001, 0, 0.0004, conventional)
##$PVM_TaggingDeriveGainMode=By_DeriveGains
##$PVM_TaggingMode=SPAMM
##$PVM_TaggingDir=Tagging_grid
##$PVM_TaggingDistance=1
##$PVM_TaggingMinDistance=0.001
##$PVM_TaggingThick=0.2
##$PVM_TaggingOffset1=0
##$PVM_TaggingOffset2=0
##$PVM_TaggingAngle=0
##$PVM_TaggingDelay=0.01
##$PVM_TaggingModuleTime=0
##$PVM_TaggingPulseNumber=1
##$PVM_TaggingPulseElement=0.04
##$PVM_TaggingGradientStrength=5
##$PVM_TaggingSpoilGrad=50
##$PVM_TaggingSpoilDuration=2
##$PVM_TaggingGridDelay=0.01
$$ @vis= PVM_MovieOnOff PVM_EvolutionOnOff PVM_TriggerModule PVM_TaggingOnOff
##$PVM_TaggingD0=1e-06
##$PVM_TaggingD1=1e-06
##$PVM_TaggingD2=1e-06
##$PVM_TaggingD3=1e-06
##$PVM_TaggingD4=1e-06
##$PVM_TaggingD5=1e-06
##$PVM_TaggingP0=10
##$PVM_TaggingLp0=0
##$PVM_TaggingGradAmp1=0
##$PVM_TaggingGradAmp2=0
##$PVM_TaggingGradAmp3=0
##$PVM_TaggingGradAmp4=0
##$PVM_TaggingSpoiler=0
##$PVM_SelIrOnOff=Off
##$PVM_BlBloodOnOff=Off
##$PVM_FatSupOnOff=Off
##$PVM_MagTransOnOff=Off
$$ @vis= TaggingDetails PVM_SelIrOnOff PVM_BlBloodOnOff PVM_FatSupOnOff
##$PVM_FovSatOnOff=Off
##$PVM_FovSatNSlices=1
##$PVM_FovSatSliceOrient=( 1 )
sagittal
##$PVM_FovSatThick=( 1 )
0.454275298402087
##$PVM_FovSatOffset=( 1 )
0
##$PVM_FovSatSliceVec=( 1, 3 )
1 0 0
##$PVM_SatSlicesPulseEnum=hermite
##$PVM_SatSlicesPulse=(1, 5400, 85.6852153619053, -5.67510292792118, 100, 0, 
100, LIB_EXCITATION, <hermite.exc>, 5400, 0.1794, 50, 0.1024, conventional)
##$PVM_SatSlicesDeriveGainMode=By_DeriveGains
##$PVM_FovSatSpoilTime=2
##$PVM_FovSatSpoilGrad=20
##$PVM_FovSatModuleTime=0
##$PVM_FovSatFL=( 1 )
0
##$PVM_SatD0=1e-06
##$PVM_SatD1=1e-06
##$PVM_SatD2=1e-06
##$PVM_SatP0=10
##$PVM_SatLp0=0
##$PVM_InFlowSatOnOff=Off
##$PVM_InFlowSatNSlices=1
##$PVM_InFlowSatThick=( 1 )
0
##$PVM_InFlowSatGap=( 1 )
0
##$PVM_InFlowSatSide=( 1 )
0
##$PVM_FlowSatPulse=(1, 0.001, 90, 30, 100, 0, 100, LIB_EXCITATION, <
hermite.exc>, 50, 0.001, 0, 0.002, conventional)
##$PVM_FlowSatDeriveGainMode=By_DeriveGains
##$PVM_InFlowSatSpoilTime=2
##$PVM_InFlowSatSpoilGrad=20
##$PVM_InFlowSatModuleTime=0
##$PVM_SfD0=1e-06
##$PVM_SfD1=1e-06
##$PVM_SfD2=1e-06
##$PVM_SfP0=10
##$PVM_SfLp0=0
##$PVM_MotionSupOnOff=Off
$$ @vis= PVM_MagTransOnOff PVM_FovSatOnOff PVM_InFlowSatOnOff
##$PVM_EchoTime1=3.064
##$PVM_NEchoImages=1
##$PVM_ppgFlag1=No
$$ @vis= PVM_MotionSupOnOff Preparation PVM_EchoTime1 PVM_NEchoImages
##$RecoMethMode=Default
##$WeightingMode=positive_mask
##$MaskWeighting=4
##$GaussBroadening=1
##$RECO_wordtype=_16BIT_SGN_INT
##$RECO_map_mode=ABSOLUTE_MAPPING
##$RECO_map_percentile=( 2 )
1 99.999
##$RECO_map_error=0.00025
##$RECO_map_range=( 2 )
-2147483647 2147483647
$$ @vis= PVM_ppgFlag1 RecoMethMode RECO_wordtype RECO_map_mode
$$ @vis= ReconstructionOptions MethodClass
##END=
