# Supplementary material for: The effect of a novel AQP4 facilitator, TGN-073, on glymphatic transport captured by diffusion MRI and DCE-MRI
Source: PLoS One. 2023 Mar 15;18(3):e0282955. doi: 10.1371/journal.pone.0282955 (PMC10016657; doi:10.1371/journal.pone.0282955)
Supplement: S2 File — (ZIP) [file pone.0282955.s003.zip › S3 T1FLASH dataset/11/pdata/1/reco]

##TITLE=Parameter List
##JCAMPDX=4.24
##DATATYPE=Parameter Values
##ORIGIN=Bruker BioSpin MRI GmbH
##OWNER=nmrsu
$$ Mon Nov 29 12:27:19 2021 GMT (UT+0h)  nmrsu
$$ /opt/PV5.1/data/nmrsu/nmr/AA291121.bg1/11/pdata/1/reco
##$RECO_mode=USER_MODE
##$RecoUserUpdate=Yes
##$RecoAutoDerive=Yes
##$RECO_inp_order=NO_REORDERING
##$RecoNumInputChan=4
$$ @vis= RECO_mode RecoUserUpdate RecoAutoDerive RECO_inp_order
##$RECO_inp_size=( 3 )
128 91 128
##$RECO_ft_size=( 3 )
128 128 128
##$RECO_fov=( 3 )
3 3 3
##$RECO_size=( 3 )
128 128 128
##$RECO_offset=( 3, 1 )
0 0 0
##$RECO_regrid_mode=NO_REGRID
##$RECO_regrid_offset=0
##$RECO_ramp_gap=0
##$RECO_ramp_time=0
##$RECO_ne_mode=NO_NAV_DATA
$$ @vis= RecoNumInputChan RECO_ft_size RECO_fov RECO_size RECO_regrid_mode
##$RECO_ne_dist=NeNoInterleave
##$RECO_ne_dens=NeCorrPerScan
##$RECO_ne_type=NAV_PHASE
##$RECO_bc_mode=( 3 )
NO_BC NO_BC NO_BC
##$RECO_bc_start=( 3 )
96 69 96
##$RECO_bc_len=( 3 )
32 22 32
##$RECO_dc_offset=( 2 )
0 0
##$RECO_dc_divisor=1
##$RECO_bc_coroff=( 3 )
0 0 0
##$RECO_qopts=( 3 )
CONJ_AND_QNEG NO_QOPTS NO_QOPTS
##$RECO_wdw_mode=( 3 )
NO_WDW NO_WDW NO_WDW
##$RECO_lb=( 3 )
-0.5 -0.5 -0.5
##$RECO_sw=( 3 )
50000 1 1
##$RECO_gb=( 3 )
0.5 0.5 0.5
##$RECO_sbs=( 3 )
1 1 1
##$RECO_tm1=( 3 )
0.25 0.25 0.25
##$RECO_tm2=( 3 )
0.75 0.75 0.75
##$RECO_ft_mode=( 3 )
COMPLEX_FFT COMPLEX_FFT COMPLEX_FFT
##$RECO_pc_mode=( 3 )
NO_PC NO_PC NO_PC
$$ @vis= RECO_ne_mode RECO_bc_mode RECO_qopts RECO_wdw_mode RECO_ft_mode
##$RECO_pc_lin=( 3 )
(0, 0) (0, 0) (0, 0)
##$RECO_rotate=( 3, 1 )
0 0.5 0.4453125
##$RECO_ppc_mode=NO_PPC
##$RECO_ref_image=0
##$RECO_nr_supports=0.4
##$RECO_sig_threshold=0.15
##$RECO_ppc_degree=1
##$RECO_dc_elim=No
##$RECO_transposition=( 1 )
1
$$ @vis= RECO_pc_mode RECO_rotate RECO_ppc_mode RECO_dc_elim
##$RECO_image_type=MAGNITUDE_IMAGE
##$RECO_image_threshold=0.15
##$RECO_ir_scale=10
##$RECO_wordtype=_16BIT_SGN_INT
##$RECO_map_mode=ABSOLUTE_MAPPING
##$RECO_map_range=( 2 )
-2147483647 2147483647
##$RECO_map_percentile=( 2 )
1 99.999
##$RECO_map_error=0.00025
##$RECO_globex=( 1 )
0
$$ @vis= RECO_transposition RECO_image_type RECO_wordtype RECO_map_mode
##$RECO_minima=( 1 )
110.460887324782
##$RECO_maxima=( 1 )
32766.5
##$RECO_map_min=( 1 )
-12715101.6747699
##$RECO_map_max=( 1 )
12715101.6747699
##$RECO_map_offset=( 1 )
0
$$ @vis= RECO_globex RECO_minima RECO_maxima RECO_map_min RECO_map_max
##$RECO_map_slope=( 1 )
0.00257697506776666
##$RECO_byte_order=littleEndian
##$RECO_base_image_uid=( 65 )
<2.16.756.5.5.100.2927459608.14446.1638188839.124>
##$RecoScaleChan=( 4 )
1 1 1 1
$$ @vis= RECO_map_offset RECO_map_slope RECO_byte_order RECO_base_image_uid
##$RecoCombineMode=SumOfSquares
##$RecoSortDim=2
##$RecoSortSize=( 2 )
91 128
##$RecoSortRange=( 2 )
128 128
##$RecoSortSegment=( 2 )
0 0
$$ @vis= RecoScaleChan RecoCombineMode RecoSortDim RecoSortSize RecoSortRange
##$RecoSortMaps=( 219 )
37 38 39 40 41 42 43 44 45 46 47 48 49 50 51 52 53 54 55 56 57 58 59 60 61 62 
63 64 65 66 67 68 69 70 71 72 73 74 75 76 77 78 79 80 81 82 83 84 85 86 87 88 
89 90 91 92 93 94 95 96 97 98 99 100 101 102 103 104 105 106 107 108 109 110 
111 112 113 114 115 116 117 118 119 120 121 122 123 124 125 126 127 0 1 2 3 4 
5 6 7 8 9 10 11 12 13 14 15 16 17 18 19 20 21 22 23 24 25 26 27 28 29 30 31 
32 33 34 35 36 37 38 39 40 41 42 43 44 45 46 47 48 49 50 51 52 53 54 55 56 57 
58 59 60 61 62 63 64 65 66 67 68 69 70 71 72 73 74 75 76 77 78 79 80 81 82 83 
84 85 86 87 88 89 90 91 92 93 94 95 96 97 98 99 100 101 102 103 104 105 106 
107 108 109 110 111 112 113 114 115 116 117 118 119 120 121 122 123 124 125 
126 127
##$RecoGrappaAccelFactor=1
##$RecoGrappaKernelRead=0
##$RecoGrappaKernelPhase=0
##$RecoGrappaNumRefRead=0
##$RecoGrappaNumRefPhase=0
##$RecoGrappaIncludeRefLines=Yes
##$RecoGrappaReadCenter=0
##$RecoGrappaPhaseCenter=0
##$RecoGrappaTruncThresh=-1
$$ @vis= RecoSortSegment RecoSortMaps RecoSortGroup RecoGrappaAccelFactor
##$RecoRegridNSetDefaults=On
##$RecoRegridNAutoSet=On
##$RecoRegridNOver=2
$$ @vis= RecoGrappaGroup RecoRegridNSetDefaults RecoRegridNAutoSet
##$RecoRegridNError=0.01
##$RecoRegridNKernelWidth=2.7684005101055
##$RecoRegridNKernelShapeParameter=5.88662983410433
$$ @vis= RecoRegridNOver RecoRegridNError RecoRegridNKernelWidth
##$RecoRegridNKernelSamplingDensity=10
$$ @vis= RecoRegridNKernelShapeParameter RecoRegridNKernelSamplingDensity
##$GS_reco_display=Yes
##$GO_reco_display=Yes
##$GO_reco_each_nr=No
$$ @vis= RecoRegridNGroup GS_reco_display RECO_GS GO_reco_display
##$GO_max_reco_mem=0
$$ @vis= GO_reco_each_nr GO_max_reco_mem RECO_GO RECO
##END=
