# Supplementary material for: The effect of a novel AQP4 facilitator, TGN-073, on glymphatic transport captured by diffusion MRI and DCE-MRI
Source: PLoS One. 2023 Mar 15;18(3):e0282955. doi: 10.1371/journal.pone.0282955 (PMC10016657; doi:10.1371/journal.pone.0282955)
Supplement: S2 File — (ZIP) [file pone.0282955.s003.zip › S3 T1FLASH dataset/11/pdata/1/roi]

##TITLE=Parameter List
##JCAMPDX=4.24
##DATATYPE=Parameter Values
##ORIGIN=Bruker BioSpin MRI GmbH
##OWNER=nmrsu
$$ Thu Dec  2 12:14:45 2021 GMT (UT+0h)  nmrsu
$$ /opt/PV5.1/data/nmrsu/nmr/AA291121.bg1/11/pdata/1/roi
##$ROI_version=( 20 )
<Version 2.0>
##$ROI_n=2
##$ROI_par=( 2 )
(RoiTrack, <Roi_1>, 36, 0, 0, -1) (RoiTrack, <Roi_2>, 50, 0, 0, -1)
##$ROI_dpar=( 86 )
0.419 0.302 0.399 0.282 0.398 0.282 0.369 0.268 0.338 0.299 0.317 0.35 0.313 
0.385 0.313 0.386 0.314 0.388 0.315 0.389 0.343 0.404 0.344 0.404 0.365 0.37 
0.368 0.367 0.369 0.365 0.371 0.364 0.4 0.33 0.421 0.32 0.369 0.05 0.389 
0.099 0.425 0.111 0.452 0.123 0.489 0.184 0.49 0.184 0.49 0.185 0.49 0.186 
0.49 0.187 0.522 0.268 0.521 0.268 0.518 0.268 0.517 0.268 0.513 0.268 0.426 
0.238 0.422 0.238 0.421 0.238 0.341 0.212 0.33 0.143 0.33 0.142 0.33 0.141 
0.33 0.14 0.33 0.136 0.338 0.094 0.355 0.07
##$ROI_dpar_off=( 2 )
0 36
##$ROI_cpar_off=( 2 )
0 0
##$ROI_ndx=1
##$ROI_dpar_ndx=( 50 )
0.369 0.05 0.389 0.099 0.425 0.111 0.452 0.123 0.489 0.184 0.49 0.184 0.49 
0.185 0.49 0.186 0.49 0.187 0.522 0.268 0.521 0.268 0.518 0.268 0.517 0.268 
0.513 0.268 0.426 0.238 0.422 0.238 0.421 0.238 0.341 0.212 0.33 0.143 0.33 
0.142 0.33 0.141 0.33 0.14 0.33 0.136 0.338 0.094 0.355 0.07
##$ROI_cpar_ndx=( 1 )
<>
##$ROI_identifier=( 20 )
<Roi_1>
##$ROI_type=( 20 )
<Track>
##$ROI_source_image_depth=32
##$ROI_minimal_source_value=20228
##$ROI_minimal_display_value=6
##$ROI_maximal_source_value=3423808
##$ROI_maximal_display_value=255
##$ROI_mean_source_value=1602761.33043478
##$ROI_mean_display_value=216.060869565217
##$ROI_source_standard_dev=785514.923770877
##$ROI_display_standard_dev=63.5596538358136
##$ROI_area=0.06317138671875
##$ROI_area_pu=115
##$ROI_integral_source_value=101248.655822754
##$ROI_integral_display_value=13.6488647460938
##$ROI_integral_source_value_pu=184317553
##$ROI_integral_display_value_pu=24847
##END=
