# Supplementary material for: The effect of a novel AQP4 facilitator, TGN-073, on glymphatic transport captured by diffusion MRI and DCE-MRI
Source: PLoS One. 2023 Mar 15;18(3):e0282955. doi: 10.1371/journal.pone.0282955 (PMC10016657; doi:10.1371/journal.pone.0282955)
Supplement: S2 File — (ZIP) [file pone.0282955.s003.zip › S3 T1FLASH dataset/11/pdata/1/visu_pars]

##TITLE=Parameter List
##JCAMPDX=4.24
##DATATYPE=Parameter Values
##ORIGIN=Bruker BioSpin MRI GmbH
##OWNER=nmrsu
$$ Mon Nov 29 12:27:19 2021 GMT (UT+0h)  nmrsu
$$ /opt/PV5.1/data/nmrsu/nmr/AA291121.bg1/11/pdata/1/visu_pars
##$VisuVersion=1
##$VisuUid=( 65 )
<2.16.756.5.5.100.2927459608.14446.1638188839.124>
##$VisuCreator=( 65 )
<ParaVision>
##$VisuCreatorVersion=( 65 )
<5.1>
##$VisuCoreFrameCount=1
$$ @vis= VisuVersion VisuUid VisuCreator VisuCreatorVersion VisuInstance
##$VisuCoreDim=3
##$VisuCoreSize=( 3 )
128 128 128
##$VisuCoreDimDesc=( 3 )
spatial spatial spatial
##$VisuCoreExtent=( 3 )
30 30 30
$$ @vis= VisuCoreFrameCount VisuCoreDim VisuCoreSize VisuCoreDimDesc
##$VisuCoreFrameThickness=( 1 )
30
##$VisuCoreUnits=( 3, 65 )
<mm> <mm> <mm>
##$VisuCoreOrientation=( 1, 9 )
0.190808995376545 0.981627183447664 6.12303176911189e-17 1.16832954052291e-17 
6.01053442967387e-17 -1 -0.981627183447664 0.190808995376545 0
$$ @vis= VisuCoreExtent VisuCoreFrameThickness VisuCoreUnits
##$VisuCorePosition=( 1, 3 )
10.2916693275505 -17.2812482897607 15.6
##$VisuCoreDataMin=( 1 )
110.460887324782
##$VisuCoreDataMax=( 1 )
32766.5
##$VisuCoreDataOffs=( 1 )
0
$$ @vis= VisuCoreOrientation VisuCorePosition VisuCoreDataMin VisuCoreDataMax
##$VisuCoreDataSlope=( 1 )
388.051872332103
##$VisuCoreFrameType=MAGNITUDE_IMAGE
##$VisuCoreWordType=_16BIT_SGN_INT
$$ @vis= VisuCoreDataOffs VisuCoreDataSlope VisuCoreFrameType VisuCore
##$VisuCoreByteOrder=littleEndian
##$VisuCoreDiskSliceOrder=disk_normal_slice_order
$$ @vis= VisuCoreWordType VisuCoreByteOrder VisuCoreDiskSliceOrder VisuPixel
##$VisuSubjectName=( 65 )
<AA_GLY_GD_1_65>
##$VisuSubjectId=( 65 )
<AA291121>
##$VisuSubjectBirthDate=( 9 )
<>
##$VisuSubjectSex=MALE
$$ @vis= VisuFrameOrderDesc VisuSubjectName VisuSubjectId VisuSubjectBirthDate
##$VisuSubjectComment=( 2048 )
<>
##$VisuStudyUid=( 65 )
<2.16.756.5.5.100.2927459608.18952.1638178505.8374>
##$VisuStudyDate=( 21 )
<09:35:05 29 Nov 2021>
$$ @vis= VisuSubjectSex VisuSubjectComment VisuSubject VisuStudyUid
##$VisuStudyId=( 65 )
<AA_GLY_GD_1_65>
##$VisuStudyNumber=1
##$VisuSubjectWeight=5
##$VisuStudyReferringPhysician=( 65 )
<>
$$ @vis= VisuStudyDate VisuStudyId VisuStudyNumber VisuSubjectWeight
##$VisuStudyDescription=( 65 )
<>
##$VisuSeriesNumber=720897
$$ @vis= VisuStudyReferringPhysician VisuStudyDescription VisuStudy
##$VisuSubjectPosition=Head_Supine
##$VisuSeriesTypeId=( 65 )
<ACQ_BRUKER_PVM>
##$VisuAcqSoftwareVersion=( 65 )
<5.1>
$$ @vis= VisuSeriesNumber VisuSubjectPosition VisuSeriesTypeId VisuSeries
##$VisuInstitution=( 65 )
<Univ. of Glasgow>
##$VisuStation=( 65 )
<PharmaScan70/16>
##$VisuAcqDate=( 21 )
<12:24:19 29 Nov 2021>
$$ @vis= VisuAcqSoftwareVersion VisuInstitution VisuStation VisuEquipment
##$VisuAcqEchoTrainLength=1
##$VisuAcqSequenceName=( 40 )
<FLASH (pvm)>
##$VisuAcqNumberOfAverages=1
$$ @vis= VisuAcqDate VisuAcqEchoTrainLength VisuAcqSequenceName
##$VisuAcqImagingFrequency=300.343561776551
##$VisuAcqImagedNucleus=( 8 )
<1H>
##$VisuAcqRepetitionTime=( 1 )
15
$$ @vis= VisuAcqNumberOfAverages VisuAcqImagingFrequency VisuAcqImagedNucleus
##$VisuAcqPhaseEncSteps=91
##$VisuAcqPixelBandwidth=390.625
##$VisuAcqFlipAngle=15
$$ @vis= VisuAcqRepetitionTime VisuAcqPhaseEncSteps VisuAcqPixelBandwidth
##$VisuAcqSize=( 3 )
91 128 128
##$VisuAcqImageSizeAccellerated=Yes
##$VisuAcqImagePhaseEncDir=( 1 )
row_slice_dir
$$ @vis= VisuAcqFlipAngle VisuAcqSize VisuAcqImageSizeAccellerated
##$VisuAcqEchoTime=( 1 )
3.064
##$VisuAcquisitionProtocol=( 65 )
<FLASH_3D_T1>
##$VisuAcqScanTime=174720
$$ @vis= VisuAcqImagePhaseEncDir VisuAcqEchoTime VisuAcquisitionProtocol
$$ @vis= VisuAcqScanTime VisuAcquisition Visu
##END=
