# Supplementary material for: The effect of a novel AQP4 facilitator, TGN-073, on glymphatic transport captured by diffusion MRI and DCE-MRI
Source: PLoS One. 2023 Mar 15;18(3):e0282955. doi: 10.1371/journal.pone.0282955 (PMC10016657; doi:10.1371/journal.pone.0282955)
Supplement: S2 File — (ZIP) [file pone.0282955.s003.zip › S3 T1FLASH dataset/11/pulseprogram]

# 1 "/opt/PV5.1/exp/stan/nmr/lists/pp/FLASH.ppg"
;****************************************************************
;
; Copyright (c) 2001 - 2003
; Bruker BioSpin MRI GmbH
; D-76275 Ettlingen, Germany
;
; All Rights Reserved
; 
; FLASH - a gradient echo imaging method
;
;****************************************************************
;
; d0 - TR padding
; d1 - T1 padding
; d2 - T2 padding
; d3 = PVM_RiseTime
; d4 = PVM_RampTime
; d8 = CONFIG_amplifier_enable

# 1 "/opt/PV5.1/exp/stan/nmr/lists/pp/MRI.include" 1
;****************************************************************
;
; $Source: /pv/CvsTree/pv/gen/src/prg/methManag/PPG/MRI.include,v $
;
; Copyright (c) 2006
; Bruker BioSpin MRI GmbH
; D-76275 Ettlingen, Germany
;
; All Rights Reserved
;
;;****************************************************************
;MRI.include

# 1 "/opt/PV5.1/exp/stan/nmr/lists/pp/Avance.incl" 1
;Avance3.incl
;   for AVi
;
;avance-version (07/01/22)
;
;$CLASS=HighRes Incl
;$COMMENT=


;$Id: Avance3.incl,v 1.3.2.4 2007/08/20 07:14:40 pfre Exp $
# 14 "/opt/PV5.1/exp/stan/nmr/lists/pp/MRI.include" 2


define delay aqq
define delay deparx
define delay derxadc
define delay rdepa

"aqq=dw*td"
"rdepa=de-depa"
"deparx=depa-derx"
"derxadc=derx-deadc"


# 86 "/opt/PV5.1/exp/stan/nmr/lists/pp/MRI.include"


# 20 "/opt/PV5.1/exp/stan/nmr/lists/pp/FLASH.ppg" 2

preset off

define delay denab
define delay d4d10u
define delay d5d20u
define delay d0d40u
define delay d4d2

"denab =  d3 - de"
"d4d10u = d4 +10u"
"d5d20u = d5 +20u"
"d0d40u = d0 -40u"
"d4d2 = d4 + d2"
"l3 = l1 + ds"

# 1 "/opt/PV5.1/exp/stan/nmr/lists/pp/PrepModulesHead.mod" 1
;****************************************************************
;
; Copyright (c) 2003-2007
; Bruker BioSpin MRI GmbH
; D-76275 Ettlingen, Germany
;
; $Id: PrepModulesHead.mod,v 1.14.2.1 2007/07/02 13:05:36 mawi Exp $
;
; All Rights Reserved
;
; Declaration of pulseprogram parameters and subroutines for 
; preparation  modules
;
;****************************************************************

;**** Fat Suppression Module ****

# 1 "/opt/PV5.1/exp/stan/nmr/lists/pp/FatSupDef.mod" 1
;****************************************************************
;
; Copyright (c) 2002-2007
; Bruker BioSpin MRI GmbH
; D-76275 Ettlingen, Germany
;
; $Id: FatSupDef.mod,v 1.1.2.2 2007/07/02 14:26:25 mawi Exp $
;
; All Rights Reserved
;
; FatSupDef.mod : Declaration of Fat Suppression Subroutine
;
;****************************************************************

if(PVM_FatSupOnOff)
{
define list<frequency> modlis6 = {$PVM_FatSupFL}
define delay FsD0 = {$PVM_FsD0}
define delay FsD1 = {$PVM_FsD1}
define delay FsD2 = {$PVM_FsD2}

define pulse FsP0 = {$PVM_FsP0}
}


# 18 "/opt/PV5.1/exp/stan/nmr/lists/pp/PrepModulesHead.mod" 2


;**** Flow Saturation Module ****

# 1 "/opt/PV5.1/exp/stan/nmr/lists/pp/FlowSatDef.mod" 1
;****************************************************************
;
; Copyright (c) 2005-2007
; Bruker BioSpin MRI GmbH
; D-76275 Ettlingen, Germany
;
; $Id: FlowSatDef.mod,v 1.1.4.2 2007/07/02 13:26:58 mawi Exp $
;
; All Rights Reserved
;
; FlowSatDef.mod: Declaration of subroutines for Flow Saturation 
; call
; subr FlowSat()
; subr FlowSatInit()
; subr FlowSatInc()
; 
;****************************************************************

if(PVM_InFlowSatOnOff == 1)
   {
define list<frequency> modlis4 = {$PVM_InFlowSatFL}
define delay SfD0 = {$PVM_SfD0}
define delay SfD1 = {$PVM_SfD1}
define delay SfD2 = {$PVM_SfD2}

define pulse SfP0 = {$PVM_SfP0}

define loopcounter SfLp0 = {$PVM_SfLp0}
   }


# 22 "/opt/PV5.1/exp/stan/nmr/lists/pp/PrepModulesHead.mod" 2


;**** Inversion Pulse Module ****
# 1 "/opt/PV5.1/exp/stan/nmr/lists/pp/InvPulseDef.mod" 1
;****************************************************************
;
; Copyright (c) 2002-2007
; Bruker BioSpin MRI GmbH
; D-76275 Ettlingen, Germany
;
; $Id: InvPulseDef.mod,v 1.1.2.2 2007/07/02 14:26:25 mawi Exp $
;
; All Rights Reserved
;
; InvPulseDef.mod : Declaration of Inversion Pulse subroutine
;
; call
; subr InvPulse()
;
;****************************************************************
;   
;       PVM_InvRFPulseArr      :  
;     
;       sp22            TPQQ[14].name : PVM_InvRFPulsePropertyArr[0].Filename
;
;       PVM_IpP0                      :  PVM_InvRFPulseArr[0].PulseLength
;
;       PVM_IpD2                      :  PVM_InvPulseDelay[0]
;       PVM_IpD3                      :  PVM_InvPulseSpoilTime[0]
;       PVM_IpD1                      :  CONFIG_amplifier _enable
;       PVM_IpD0                      :  PVM_RampTime
;

if(PVM_InvPulseOnOff == 1)
{
define list<frequency>  modlis2= {$PVM_InvPulseOffsetHz}
define delay IpD0 = {$PVM_IpD0}
define delay IpD1 = {$PVM_IpD1}
define delay IpD2 = {$PVM_IpD2}
define delay IpD3 = {$PVM_IpD3}

define pulse IpP0 = {$PVM_IpP0}
}


# 25 "/opt/PV5.1/exp/stan/nmr/lists/pp/PrepModulesHead.mod" 2


;**** Magnetisation Transfer Module ****

# 1 "/opt/PV5.1/exp/stan/nmr/lists/pp/MagTransDef.mod" 1
;****************************************************************
; $Source: /pv/CvsTree/pv/gen/src/prg/methManag/PPG/MagTransDef.mod,v $
;
; Copyright (c) 2005-2007
; Bruker BioSpin MRI GmbH
; D-76275 Ettlingen, Germany
;
; All Rights Reserved
;
; MagTransDef.mod: Declaration of subroutine for Magnetization 
;                  transfer 
; call
; subr MagTrans()
;
; $Id: MagTransDef.mod,v 1.1.2.3 2008/06/05 17:10:28 mawi Exp $
;****************************************************************
;**** Magnetisation Transfer Module ****


if(PVM_MagTransOnOff)
{
define list<frequency> modlis3 = {$PVM_MagTransFL} 
define delay MtD0 = {$PVM_MtD0}
define delay MtD1 = {$PVM_MtD1}
define delay MtD2 = {$PVM_MtD2}
define delay MtD3 = {$PVM_MtD3}

define pulse MtP0 = {$PVM_MtP0}

define loopcounter MtLp0 = {$PVM_MtLp0}
}


# 29 "/opt/PV5.1/exp/stan/nmr/lists/pp/PrepModulesHead.mod" 2


;**** Saturation Pulse Module ****

# 1 "/opt/PV5.1/exp/stan/nmr/lists/pp/SatPulseDef.mod" 1
;****************************************************************
;
; Copyright (c) 2002-2003
; Bruker BioSpin MRI GmbH
; D-76275 Ettlingen, Germany
;
; $Id: SatPulseDef.mod,v 1.1.2.3 2009/02/25 09:35:00 fhen Exp $
;
; All Rights Reserved
;
; SatPulseDef.mod : Declaration of Saturation Pulse subroutines
; call 
; subr SatPulse()
;
;****************************************************************
;   
;    PVM_SatRFPulseArr      :  
;     
;       sp28            DPQQ[12].name : PVM_SatRFPulsePropertyArr[0].Filename
;       sp29            DPQQ[13].name : PVM_SatRFPulsePropertyArr[1].Filename
;       sp30            DPQQ[14].name : PVM_SatRFPulsePropertyArr[2].Filename
;       sp31            DPQQ[15].name : PVM_SatRFPulsePropertyArr[3].Filename
;
;       PVM_SpP0                     :  PVM_SatRFPulseArr[0].PulseLength
;       PVM_SpP1                     :  PVM_SatRFPulseArr[1].PulseLength
;       PVM_SpP2                     :  PVM_SatRFPulseArr[2].PulseLength
;       PVM_SpP3                     :  PVM_SatRFPulseArr[3].PulseLength
;
;       PVM_SpD2                     :  PVM_SatPulseDelay1[0]
;       PVM_SpD6                     :  PVM_SatPulseSpoilTime[0]
;       PVM_SpD10                    :  PVM_SatPulseDelay2[0]
;       PVM_SpD3                     :  PVM_SatPulseSpoilTime[1]
;       PVM_SpD7                     :  PVM_SatPulseDelay1[1]
;       PVM_SpD11                    :  PVM_SatPulseDelay2[1]
;       PVM_SpD4                     :  PVM_SatPulseDelay1[2]
;       PVM_SpD8                     :  PVM_SatPulseSpoilTime[2]
;       PVM_SpD12                    :  PVM_SatPulseDelay2[2]
;       PVM_SpD5                     :  PVM_SatPulseDelay1[3]
;       PVM_SpD9                     :  PVM_SatPulseSpoilTime[3]
;       PVM_SpD13                    :  PVM_SatPulseDelay2[3]
;

if(PVM_SatPulseOnOff == 1)
   {
define list<frequency> modlis7 = {$PVM_SatPulseOffsetHz}

define delay SpD0 = {$PVM_SpD0}
define delay SpD1 = {$PVM_SpD1}
define delay SpD2 = {$PVM_SpD2}
define delay SpD3 = {$PVM_SpD3}
define delay SpD4 = {$PVM_SpD4}
define delay SpD5 = {$PVM_SpD5}
define delay SpD6 = {$PVM_SpD6}
define delay SpD7 = {$PVM_SpD7}
define delay SpD8 = {$PVM_SpD8}
define delay SpD9 = {$PVM_SpD9}
define delay SpD10 = {$PVM_SpD10}
define delay SpD11 = {$PVM_SpD11}
define delay SpD12 = {$PVM_SpD12}
define delay SpD13 = {$PVM_SpD13}
define pulse SpP0 = {$PVM_SpP0}
define pulse SpP1 = {$PVM_SpP1}
define pulse SpP2 = {$PVM_SpP2}
define pulse SpP3 = {$PVM_SpP3}

   }


# 34 "/opt/PV5.1/exp/stan/nmr/lists/pp/PrepModulesHead.mod" 2


;*** Saturation Slices Module ***

# 1 "/opt/PV5.1/exp/stan/nmr/lists/pp/SatSliceDef.mod" 1
;****************************************************************
;
; Copyright (c) 2002-2007
; Bruker BioSpin MRI GmbH
; D-76275 Ettlingen, Germany
;
; $Id: SatSliceDef.mod,v 1.2.2.1 2007/07/02 13:01:13 mawi Exp $
;
; All Rights Reserved
;
; SatSlices.mod : Declaration of Saturation Slice subroutine
; call
; subr SatSlices()
;
;****************************************************************
;
; SaturationSlicesPulse :
;
;        sp25              DPQQ[9].name : PVM_SatSlicesPulse.Filename
;        PVM_SatP0                     : PVM_SatSlicesPulse.Length
;
;        
;        PVM_SatD1                     : CONFIG_amplifier_enable
;        PVM_SatD0                     : PVM_RampTime
;        PVM_SatD2                     : PVM_FovSatSpoilTime
;        PVM_SatLp0                    : PVM_FovSatNSlices 
;
;**** Saturation Slice Module ****
if(PVM_FovSatOnOff == 1)
{
define list<frequency> modlis5 = {$PVM_FovSatFL}
define delay SatD0 = {$PVM_SatD0}
define delay SatD1 = {$PVM_SatD1}
define delay SatD2 = {$PVM_SatD2}

define pulse SatP0 = {$PVM_SatP0}

define loopcounter SatLp0 = {$PVM_SatLp0}
}


 
# 39 "/opt/PV5.1/exp/stan/nmr/lists/pp/PrepModulesHead.mod" 2


;**** Black Blood Module ****
# 1 "/opt/PV5.1/exp/stan/nmr/lists/pp/BlBloodDef.mod" 1
;****************************************************************
;
; Copyright (c) 2007
; Bruker BioSpin MRI GmbH
; D-76275 Ettlingen, Germany
;
; $Id: BlBloodDef.mod,v 1.1.2.2 2007/07/02 14:26:25 mawi Exp $
;
; All Rights Reserved
;
; BlBloodDef.mod : Declaration of Black blood  subroutine
;
; call
; subr BlBlood(ph0) : Black blood preparation with RF phaselist
;                     ph0
;
;****************************************************************

if(PVM_BlBloodOnOff)
  {
define list<frequency> modlis8 = {$PVM_BlBloodFL}
define delay BlbD0 = {$PVM_BlbD0}
define delay BlbD1 = {$PVM_BlbD1}
define delay BlbD2 = {$PVM_BlbD2}
define delay BlbD3 = {$PVM_BlbD3}

define pulse BlbP0 = {$PVM_BlbP0}
  }


# 43 "/opt/PV5.1/exp/stan/nmr/lists/pp/PrepModulesHead.mod" 2


;**** Trigger Module ****
define delay TrigD0 = {$PVM_TrigD0}
;**** Trigger Out Module ****
define delay TrigOutD0 = {$PVM_TrigOutD0}

;**** OuterVolumeSuppression **** Solvent Suppression Module ****

# 1 "/opt/PV5.1/exp/stan/nmr/lists/pp/WsOvsDef.mod" 1
;****************************************************************
;
; Copyright (c) 2005-2007
; Bruker BioSpin MRI GmbH
; D-76275 Ettlingen, Germany
;
; $Id: WsOvsDef.mod,v 1.1.2.3 2008/03/19 14:25:28 sako Exp $
;
; All Rights Reserved
;
; WsOvsDef.mod: Declaration of water suppression and Outer 
;               volume suppression subroutines
;
; call 
; subr Ovs(ph0) ;  execution of OVS with ph0 phaselist
;
; subr WsOvs(ph0,ph1) : execution of OVS with ph0 and WS with ph1
;                       phaselist
;****************************************************************

;**** OuterVolumeSuppression ****

if(PVM_OvsOnOff == 1)
{
define list<frequency> Ovslist={$PVM_OvsFrequencyList}
define delay OvsD0 = {$PVM_OvsD0}
define delay OvsD1 = {$PVM_OvsD1}
define pulse OvsP0 = {$PVM_OvsP0}
}


;*** WaterSuppression Module with OVS ****

if (PVM_WsMode)
{

define list<frequency> Wslist={$PVM_WsOffsetHz}
define pulse WsP0 = {$PVM_WsP0}
define pulse WsP1 = {$PVM_WsP1}
define pulse WsP2 = {$PVM_WsP2}
define delay WsNp0 
"WsNp0 = WsP0"
define delay WsNp1 
"WsNp1 = WsP1"
define delay WsNp2 
"WsNp2 = WsP2"
define list<delay> ChD1={$PVM_ChppgD1}
define list<delay> ChD2={$PVM_ChppgD2}
define list<delay> VpD1={$PVM_VpppgD1}
define list<delay> VpD2={$PVM_VpppgD2}

}


# 53 "/opt/PV5.1/exp/stan/nmr/lists/pp/PrepModulesHead.mod" 2


;**** Solvent Suppression module and FOV Saturation module ******

# 1 "/opt/PV5.1/exp/stan/nmr/lists/pp/WsSatDef.mod" 1
;******************************************************************
;
; Copyright (c) 2002-2007
; Bruker BioSpin MRI GmbH
; D-76275 Ettlingen, Germany
;
; $Id: WsSatDef.mod,v 1.1.2.2 2007/07/02 14:26:26 mawi Exp $ 
;
; All Rights Reserved
;
; WsSatDef.mod - Declaration of water suppression and FOV saturation 
;                subroutines
; call
; subr WsSat(ph0) : execution of WS with ph0 phaselist and 
;                   FOV saturation (as passed as argument)    
;      
;*******************************************************************


# 57 "/opt/PV5.1/exp/stan/nmr/lists/pp/PrepModulesHead.mod" 2


;*********** selective inversion recovery **********

# 1 "/opt/PV5.1/exp/stan/nmr/lists/pp/SelSliceIrDef.mod" 1
;****************************************************************
;
; Copyright (c) 2007
; Bruker BioSpin MRI GmbH
; D-76275 Ettlingen, Germany
;
; $Id: SelSliceIrDef.mod,v 1.1.2.2 2007/07/02 14:26:25 mawi Exp $
;
; All Rights Reserved
;
; SelSliceIrDef.mod : declaration of slice Selective Inversion 
;                     Recovery subroutine
; call SliceSelIr()
; 
;
;****************************************************************


if(PVM_SelIrOnOff)
  {
define list<frequency> IrFL = {$PVM_SelIrFL} 
define delay IrD0 = {$PVM_SelIrD0}
define delay IrD1 = {$PVM_SelIrD1}
define delay IrD2 = {$PVM_SelIrD2}
define delay IrD3 = {$PVM_SelIrD3}
define delay IrD4 = {$PVM_SelIrD4}

define pulse IrP0 = {$PVM_SelIrP0}

define loopcounter IrL0 = {$PVM_SelIrL0}
  }


# 61 "/opt/PV5.1/exp/stan/nmr/lists/pp/PrepModulesHead.mod" 2


;***********Tagging*****************

# 1 "/opt/PV5.1/exp/stan/nmr/lists/pp/TagDef.mod" 1
;****************************************************************
;
; Copyright (c) 2007
; Bruker BioSpin MRI GmbH
; D-76275 Ettlingen, Germany
;
; $Id: TagDef.mod,v 1.1.2.4 2008/06/05 17:09:32 mawi Exp $
;
; All Rights Reserved
;
; TagDef.mod : Declaration of tagging subroutine
; call
; subr Tagging()
;
;****************************************************************

if(PVM_TaggingOnOff)
{
define list<frequency> taggfreq={$PVM_TaggingFL}

define delay TaggD0 = {$PVM_TaggingD0}
define delay TaggD1 = {$PVM_TaggingD1}
define delay TaggD2 = {$PVM_TaggingD2}
define delay TaggD3 = {$PVM_TaggingD3}
define delay TaggD4 = {$PVM_TaggingD4}
define delay TaggD5 = {$PVM_TaggingD5}

define pulse TaggP0 = {$PVM_TaggingP0}
define loopcounter TaggL0 = {$PVM_TaggingLp0}
}


# 65 "/opt/PV5.1/exp/stan/nmr/lists/pp/PrepModulesHead.mod" 2


;*********** Noe *******************

# 1 "/opt/PV5.1/exp/stan/nmr/lists/pp/NoeDef.mod" 1
;****************************************************************
;
; Copyright (c) 2007
; Bruker BioSpin MRI GmbH
; D-76275 Ettlingen, Germany
;
; $Id: NoeDef.mod,v 1.1.2.2 2007/07/02 14:26:26 mawi Exp $
;
; All Rights Reserved
;
; NoeDef.mod: Declaration of Nuclear Overhouser Enhancement 
;             subroutine
; call
; subr Noe()
;
;****************************************************************

if(PVM_NoeOnOff == On)
{
define delay NoeD0 = {$PVM_NoeD0}
define delay NoeD1 = {$PVM_NoeD1}
}


# 69 "/opt/PV5.1/exp/stan/nmr/lists/pp/PrepModulesHead.mod" 2


define loopcounter EvolLp0 = {$PVM_EvolLp0}
define list<delay> EvolD0 = {$PVM_EvolD0}


# 36 "/opt/PV5.1/exp/stan/nmr/lists/pp/FLASH.ppg" 2


;EXEC_begin FlowSatInit line 1459 (38) FlowSatInit()
 
if(PVM_InFlowSatOnOff == 1)
   {
lgrad PVM_InFlowSatGrad = PVM_InFlowSatNSlices
lgrad PVM_InFlowSatSpoiler = 1
zgrad PVM_InFlowSatGrad
zgrad PVM_InFlowSatSpoiler

        50u     modlis4.res
   }
 
;EXEC_end   FlowSatInit line 1459 (38) FlowSatInit()

fq1b receive				     	     \n if (CONFIG_instrument_type != Avance_I)           \n {                                                 \n dccorr                                         \n }                         \n if (CONFIG_preemp_type == GREAT_60)               \n {                                                 \n if (CONFIG_instrument_type != Avance_III)      \n {                                              \n 500m setnmr0|34|33|32                          \n }                                              \n else                                           \n {                                              \n 200u setnmr0|34|33|32                          \n }                                              \n }                                                 \n if (CONFIG_preemp_type == DPP_with_SW_Blanking)   \n {                                                 \n 10u ctrlgrad 0                                 \n 10u grad{(0)|(0)|(0) }			     \n 200u setnmr0|34|33|32                          \n }

lgrad r2d<2d> = L[1]
zgrad r2d
lgrad r3d<3d> = L[2]
zgrad r3d


decr,   dgrad r2d
        lo to decr times DS


lgrad slice = NSLICES
zslice
        10u recph ph1
start,  10u

if(PVM_BlBloodOnOff)
{
# 1 "/opt/PV5.1/exp/stan/nmr/lists/pp/TriggerPerPhaseStep.mod" 1
;****************************************************************
;
; Copyright (c) 1998-2003
; Bruker BioSpin MRI GmbH
; D-76275 Ettlingen, Germany
;
; All Rights Reserved
;
; TriggerPerPhaseStep.mod - Trigger Module
;
;****************************************************************
;
;      PVM_TrigD0               --> PVM_EcgTriggerModuleTime = ACQ_trigger_delay
;
if (PVM_TriggerMode == per_PhaseStep)
{
if (ACQ_trigger_enable == 1)
{
  10u   setnmr3|6
if (CONFIG_instrument_type == Avance_III)
{

  10u   trignl1   ;original wmh 231118

;10u   trigpl1


  10u   trigpe3
}
else
{
  10u   trigpl1
}
  10u   setnmr3^6
  TrigD0
}
}
# 60 "/opt/PV5.1/exp/stan/nmr/lists/pp/FLASH.ppg" 2

}
;EXEC_begin BlBlood line 1524 (62) BlBlood(phase ph0)
 
 if(PVM_BlBloodOnOff) 
   {
        10u     modlis8:f1 
        10u
        BlbD3	gatepulse 1
        BlbP0:sp20  ph0
        BlbD2     modlis8.inc grad{(0)|(0)|PVM_BlBloodGrad(100,,no_scale)}
        10u
        10u      modlis8:f1
        10u 
        BlbD3     gatepulse 1
        BlbP0:sp20  ph0
        BlbD2     groff
        BlbD1     modlis8.inc grad{(0)|(0)|PVM_BlBloodSpoiler(100,,no_scale)}
        BlbD0     groff
   }
  
;EXEC_end   BlBlood line 1524 (62) BlBlood(phase ph0)

# 1 "/opt/PV5.1/exp/stan/nmr/lists/pp/TriggerPerPhaseStep.mod" 1
;****************************************************************
;
; Copyright (c) 1998-2003
; Bruker BioSpin MRI GmbH
; D-76275 Ettlingen, Germany
;
; All Rights Reserved
;
; TriggerPerPhaseStep.mod - Trigger Module
;
;****************************************************************
;
;      PVM_TrigD0               --> PVM_EcgTriggerModuleTime = ACQ_trigger_delay
;
if (PVM_TriggerMode == per_PhaseStep)
{
if (ACQ_trigger_enable == 1)
{
  10u   setnmr3|6
if (CONFIG_instrument_type == Avance_III)
{

  10u   trignl1   ;original wmh 231118

;10u   trigpl1


  10u   trigpe3
}
else
{
  10u   trigpl1
}
  10u   setnmr3^6
  TrigD0
}
}
# 64 "/opt/PV5.1/exp/stan/nmr/lists/pp/FLASH.ppg" 2

;EXEC_begin SliceSelIr line 1568 (65) SliceSelIr()
 
if(PVM_SelIrOnOff == On)
{
     50u   IrFL.res
irloop9,    10u IrFL :f1
    IrD4 grad{ (0)|(0)| PVM_SelIrGradAmp(100,,no_scale)}
    IrD3 gatepulse 1
    IrP0:sp2  ph0
    IrD4 groff
    IrD0 islice IrFL.inc
    lo to irloop9 times IrL0
    IrD2  grad{ (0)|(0)| PVM_SelIrSpoiler(100,,no_scale)}
    IrD4  groff IrFL.res
    IrD1 zslice
}

 
;EXEC_end   SliceSelIr line 1568 (65) SliceSelIr()

;EXEC_begin Tagging line 1570 (67) Tagging()
 

if(PVM_TaggingOnOff)
{
taggfreq.res
if(PVM_TaggingMode == DANTE)
{
      10u taggfreq:f1  
      TaggD4 grad{PVM_TaggingGradAmp1(100,no_scale)|PVM_TaggingGradAmp2(100,no_scale)|(0)}
	  TaggD5 gatepulse 1
      TaggP0:sp4:f1
tag110,TaggD2
      TaggP0:sp4:f1
      lo to tag110 times TaggL0
      TaggD4 groff
if(PVM_TaggingDir == Tagging_grid)
    {
      TaggD1
      taggfreq.inc
      10u taggfreq:f1
      TaggD4 grad{PVM_TaggingGradAmp3(100,no_scale)|PVM_TaggingGradAmp4(100,no_scale)|(0)} 
      TaggP0:sp4:f1
tag211,TaggD2
          TaggP0:sp4:f1
          lo to tag211 times TaggL0
      TaggD4 groff
      }
}
if(PVM_TaggingMode == SPAMM)
{
      10u taggfreq:f1
      TaggD5 gatepulse 1
      TaggP0:sp4:f1
tag312,TaggD2 grad{PVM_TaggingGradAmp1(100,no_scale)|PVM_TaggingGradAmp2(100,no_scale)|(0)}
           TaggD4 groff
           TaggP0:sp4:f1
           lo to tag312 times TaggL0
if(PVM_TaggingDir == Tagging_grid)
    {
      taggfreq.inc
      10u taggfreq:f1
      TaggP0:sp4:f1
tag413,TaggD2 grad{PVM_TaggingGradAmp3(100,no_scale)|PVM_TaggingGradAmp4(100,no_scale)|(0)}
           TaggD4 groff
           TaggP0:sp4:f1
           lo to tag413 times TaggL0
      }
}
      10u
      TaggD3 grad{PVM_TaggingSpoiler(100,no_scale)|(0)|(0)}
      TaggD4 groff
      TaggD0
}    

 
;EXEC_end   Tagging line 1570 (67) Tagging()
;----------------------------------start of the main loop ----------
slice, 	10u fq8b:f1

# 1 "/opt/PV5.1/exp/stan/nmr/lists/pp/TriggerPerSlice.mod" 1
;****************************************************************
;
; Copyright (c) 1998-2003
; Bruker BioSpin MRI GmbH
; D-76275 Ettlingen, Germany
;
; All Rights Reserved
;
; TriggerPerSlice.mod - Trigger Module
;
;****************************************************************
;
;     PVM_TrigD0               --> PVM_EcgTriggerModuleTime = ACQ_trigger_delay
;
if (PVM_TriggerMode == per_Slice)
{
if (ACQ_trigger_enable == 1)
{
  10u   setnmr3|6
if (CONFIG_instrument_type == Avance_III)
{
  10u   trignl1
  10u   trigpe3
}
else
{
  10u   trigpl1
}
  10u   setnmr3^6 
  TrigD0
}
}
# 71 "/opt/PV5.1/exp/stan/nmr/lists/pp/FLASH.ppg" 2

;----------------------------------preparation modules -------------
;EXEC_begin FlowSat line 1610 (73) FlowSat()
 
if(PVM_InFlowSatOnOff == 1)
{

flow114,  SfD0   	modlis4:f1   	grad{(0)| (0)|PVM_InFlowSatGrad(100,,no_scale)}
        SfD1    gatepulse 1
        SfP0:sp24          
        SfD2     modlis4.inc	grad{(0)|(0)|PVM_InFlowSatSpoiler(100,,no_scale)}
        igrad PVM_InFlowSatGrad
        lo to flow114 times SfLp0
        SfD0	        	grad{(0)|(0)|(0)}
flow215,  10u
        10u     modlis4.dec
        lo to flow215 times SfLp0
}
  
;EXEC_end   FlowSat line 1610 (73) FlowSat()
;EXEC_begin SatSlices line 1611 (74) SatSlices()
 
if(PVM_FovSatOnOff == 1)  
{
lgrad PVM_FovSatGrad = PVM_FovSatNSlices
lgrad PVM_FovSatSpoiler = 1
zgrad PVM_FovSatGrad
zgrad PVM_FovSatSpoiler

        50u     modlis5.res

fov16,    SatD0 	modlis5:f1   	grad{PVM_FovSatGrad(100,,direct_scale)|(0)|(0)}
        SatD1   gatepulse 1
        SatP0:sp25          
        SatD2   modlis5.inc	grad{(0)|(0)|PVM_FovSatSpoiler(100,,no_scale)}
        igrad PVM_FovSatGrad
       lo to fov16 times SatLp0
        SatD0	        	grad{(0)|(0)|(0)}
        20u
}
   
;EXEC_end   SatSlices line 1611 (74) SatSlices()
;EXEC_begin MagTrans line 1612 (75) MagTrans()
 

  if(PVM_MagTransOnOff)
  {
 
      50u  modlis3.res
      MtD1 gatepulse 1
mtc17,MtD2 modlis3:f1
      MtP0:sp27 
      lo to mtc17 times MtLp0
      MtD3  		grad{(0)|(0)|PVM_MagTransSpoiler(100,,no_scale)}
      MtD0       	groff
      100u
  }
 
;EXEC_end   MagTrans line 1612 (75) MagTrans()
;EXEC_begin FatSup line 1613 (76) FatSup()
 
if(PVM_FatSupOnOff)
{
lgrad PVM_FatSupSpoiler = 1
10u zgrad PVM_FatSupSpoiler

40u       modlis6:f1
1m        gatepulse 1
FsP0:sp26    
FsD2     grad{(0)|(0)|PVM_FatSupSpoiler(100,,no_scale)}
FsD0      groff
50u
}

 
;EXEC_end   FatSup line 1613 (76) FatSup()

        d6	grad{(0)|(0)|(t9)}
;----------------------------------slice selection------------------	
	d3 	grad{(0)|(0)|(t0)} fq1:f1
        d8	gatepulse 1
	p0:sp0 	ph0
	d4d10u 	groff

if(PVM_ppgFlag1) ;long TE mode
{
        ;----------------------------------slice rephase--------------------
	d10 	grad{(0)|(0)|(t1)}
	d4d2 	groff
        ;----------------------------------read dephase + phase encoding----
        d11      grad{(t2)|r2d(t3)|r3d(t4)} 
	d4d10u   groff
}
if(!PVM_ppgFlag1) ;short TE mode
{
        ;----------------------slice rephase, read dephase, phase encoding----
	d10 	grad{(t2)|r2d(t3)|(t1)+r3d(t4)}
	d4d2 	groff
}

;----------------------------------frequency encoding---------------
        denab   grad{(t5)|(0)|(0)} 
	rdepa						 \n deparx     adc   syrec fqatofqb:f1 \n derxadc     ph2:r  			 \n deadc        ;ph1 is used (see recph)
        aqq	cpdngs30:f1	
;----------------------------------read spoiler + phase encoding----
        d11     grad{(t6)|r2d(t7)|r3d(t8)} ; 2nd and 3rd dims
	d12     grad{(t6)| (0) | (0) }
	d3	groff
        d0	eoscnp
;----------------------------------slice and movie loop-----------------------	
;EXEC_begin FlowSatInc line 1648 (111) FlowSatInc()
 
if(PVM_InFlowSatOnOff == 1)
{

flow318,    50u 	modlis4.inc 
          lo to flow318 times SfLp0
}
 
;EXEC_end   FlowSatInc line 1648 (111) FlowSatInc()
if(NI > 1)
{
	2.5u islice
	lo to slice times NI
}
        d20
;----------------------------------averaging loop-------------------
if(NA > 1)
{
	2.5u ipp1 ipp2
        2.5u recph ph1
	lo to start times NA
        2.5u rpp1 rpp2
        2.5u recph ph1
}
;----------------------------------2d loop--------------------------
	igrad r2d
	lo to start times l3
        "l3=l1"
;----------------------------------3d loop--------------------------
	igrad r3d
	lo to start times l2
        2.5u
        lo to start times NAE
        2.5u
# 1 "/opt/PV5.1/exp/stan/nmr/lists/pp/Evolution.mod" 1
;Evolution Loop
; dwe 290605

if(PVM_EvolutionOnOff)
{
  EvolD0 
  EvolD0.inc
}
# 137 "/opt/PV5.1/exp/stan/nmr/lists/pp/FLASH.ppg" 2

        2.5u
        lo to start times NR
if (ACQ_scan_type != Scan_Experiment) \n{ \n goto start \n}

exit

ph0 = 0 
ph1 = 0 2 1 3
ph2 = 0 2 3 1


	
