# Supplementary material for: The effect of a novel AQP4 facilitator, TGN-073, on glymphatic transport captured by diffusion MRI and DCE-MRI
Source: PLoS One. 2023 Mar 15;18(3):e0282955. doi: 10.1371/journal.pone.0282955 (PMC10016657; doi:10.1371/journal.pone.0282955)
Supplement: S2 File — (ZIP) [file pone.0282955.s003.zip › S3 T1FLASH dataset/11/spnam0]

##TITLE= /d/exp/stan/nmr/lists/wave/sinc10H.exc
##JCAMP-DX= 5.00 Bruker JCAMP library
##DATA TYPE= Shape Data
##ORIGIN= Bruker Analytik GmbH
##OWNER= <mawi>
##DATE= 02/04/25
##TIME= 11:04:21
##MINX= 1.505100e-07
##MAXX= 1.005000e+02
##MINY= 0.000000e+00
##MAXY= 1.800000e+02
##$SHAPE_EXMODE= Excitation
##$SHAPE_TOTROT= 9.000000e+01
##$SHAPE_BWFAC= 2.0e+01
##$SHAPE_INTEGFAC= 5.01686782e-2
##$SHAPE_REPHFAC=50
##$SHAPE_TYPE=conventional
##$SHAPE_MODE= 0
##NPOINTS= 2048
##XYPOINTS= (XY..XY)
1.505100e-07, 1.800000e+02
8.307978e-03, 1.800000e+02
1.662551e-02, 1.800000e+02
2.494621e-02, 1.800000e+02
3.326353e-02, 1.800000e+02
4.157038e-02, 1.800000e+02
4.986123e-02, 1.800000e+02
5.812898e-02, 1.800000e+02
6.636702e-02, 1.800000e+02
7.456876e-02, 1.800000e+02
8.272761e-02, 1.800000e+02
9.083698e-02, 1.800000e+02
9.889030e-02, 1.800000e+02
1.068810e-01, 1.800000e+02
1.148025e-01, 1.800000e+02
1.226483e-01, 1.800000e+02
1.304118e-01, 1.800000e+02
1.380866e-01, 1.800000e+02
1.456663e-01, 1.800000e+02
1.531443e-01, 1.800000e+02
1.605144e-01, 1.800000e+02
1.677701e-01, 1.800000e+02
1.749052e-01, 1.800000e+02
1.819134e-01, 1.800000e+02
1.887885e-01, 1.800000e+02
1.955243e-01, 1.800000e+02
2.021149e-01, 1.800000e+02
2.085537e-01, 1.800000e+02
2.148356e-01, 1.800000e+02
2.209543e-01, 1.800000e+02
2.269040e-01, 1.800000e+02
2.326790e-01, 1.800000e+02
2.382736e-01, 1.800000e+02
2.436824e-01, 1.800000e+02
2.488997e-01, 1.800000e+02
2.539204e-01, 1.800000e+02
2.587390e-01, 1.800000e+02
2.633506e-01, 1.800000e+02
2.677499e-01, 1.800000e+02
2.719321e-01, 1.800000e+02
2.758924e-01, 1.800000e+02
2.796261e-01, 1.800000e+02
2.831285e-01, 1.800000e+02
2.863954e-01, 1.800000e+02
2.894224e-01, 1.800000e+02
2.922053e-01, 1.800000e+02
2.947401e-01, 1.800000e+02
2.970230e-01, 1.800000e+02
2.990503e-01, 1.800000e+02
3.008183e-01, 1.800000e+02
3.023238e-01, 1.800000e+02
3.035636e-01, 1.800000e+02
3.045345e-01, 1.800000e+02
3.052337e-01, 1.800000e+02
3.056585e-01, 1.800000e+02
3.058065e-01, 1.800000e+02
3.056751e-01, 1.800000e+02
3.052624e-01, 1.800000e+02
3.045664e-01, 1.800000e+02
3.035854e-01, 1.800000e+02
3.023178e-01, 1.800000e+02
3.007622e-01, 1.800000e+02
2.989177e-01, 1.800000e+02
2.967834e-01, 1.800000e+02
2.943584e-01, 1.800000e+02
2.916424e-01, 1.800000e+02
2.886352e-01, 1.800000e+02
2.853366e-01, 1.800000e+02
2.817471e-01, 1.800000e+02
2.778670e-01, 1.800000e+02
2.736970e-01, 1.800000e+02
2.692385e-01, 1.800000e+02
2.644919e-01, 1.800000e+02
2.594591e-01, 1.800000e+02
2.541417e-01, 1.800000e+02
2.485415e-01, 1.800000e+02
2.426610e-01, 1.800000e+02
2.365024e-01, 1.800000e+02
2.300684e-01, 1.800000e+02
2.233621e-01, 1.800000e+02
2.163866e-01, 1.800000e+02
2.091455e-01, 1.800000e+02
2.016425e-01, 1.800000e+02
1.938815e-01, 1.800000e+02
1.858668e-01, 1.800000e+02
1.776030e-01, 1.800000e+02
1.690949e-01, 1.800000e+02
1.603475e-01, 1.800000e+02
1.513661e-01, 1.800000e+02
1.421564e-01, 1.800000e+02
1.327241e-01, 1.800000e+02
1.230754e-01, 1.800000e+02
1.132166e-01, 1.800000e+02
1.031550e-01, 1.800000e+02
9.289623e-02, 1.800000e+02
8.244798e-02, 1.800000e+02
7.181767e-02, 1.800000e+02
6.101293e-02, 1.800000e+02
5.004163e-02, 1.800000e+02
3.891189e-02, 1.800000e+02
2.763206e-02, 1.800000e+02
1.621074e-02, 1.800000e+02
4.656752e-03, 1.800000e+02
7.020860e-03, 0.000000e+00
1.881282e-02, 0.000000e+00
3.070965e-02, 0.000000e+00
4.270164e-02, 0.000000e+00
5.477888e-02, 0.000000e+00
6.693127e-02, 0.000000e+00
7.914852e-02, 0.000000e+00
9.142013e-02, 0.000000e+00
1.037354e-01, 0.000000e+00
1.160835e-01, 0.000000e+00
1.284535e-01, 0.000000e+00
1.408342e-01, 0.000000e+00
1.532134e-01, 0.000000e+00
1.655813e-01, 0.000000e+00
1.779254e-01, 0.000000e+00
1.902341e-01, 0.000000e+00
2.024955e-01, 0.000000e+00
2.146976e-01, 0.000000e+00
2.268285e-01, 0.000000e+00
2.388759e-01, 0.000000e+00
2.508276e-01, 0.000000e+00
2.626714e-01, 0.000000e+00
2.743949e-01, 0.000000e+00
2.859858e-01, 0.000000e+00
2.974315e-01, 0.000000e+00
3.087196e-01, 0.000000e+00
3.198377e-01, 0.000000e+00
3.307733e-01, 0.000000e+00
3.415140e-01, 0.000000e+00
3.520472e-01, 0.000000e+00
3.623606e-01, 0.000000e+00
3.724418e-01, 0.000000e+00
3.822785e-01, 0.000000e+00
3.918586e-01, 0.000000e+00
4.011692e-01, 0.000000e+00
4.101995e-01, 0.000000e+00
4.189369e-01, 0.000000e+00
4.273696e-01, 0.000000e+00
4.354859e-01, 0.000000e+00
4.432743e-01, 0.000000e+00
4.507235e-01, 0.000000e+00
4.578221e-01, 0.000000e+00
4.645593e-01, 0.000000e+00
4.709241e-01, 0.000000e+00
4.769062e-01, 0.000000e+00
4.824949e-01, 0.000000e+00
4.876801e-01, 0.000000e+00
4.924521e-01, 0.000000e+00
4.968013e-01, 0.000000e+00
5.007183e-01, 0.000000e+00
5.041940e-01, 0.000000e+00
5.072199e-01, 0.000000e+00
5.097873e-01, 0.000000e+00
5.118884e-01, 0.000000e+00
5.135155e-01, 0.000000e+00
5.146611e-01, 0.000000e+00
5.153182e-01, 0.000000e+00
5.154802e-01, 0.000000e+00
5.151410e-01, 0.000000e+00
5.142947e-01, 0.000000e+00
5.129359e-01, 0.000000e+00
5.110597e-01, 0.000000e+00
5.086614e-01, 0.000000e+00
5.057373e-01, 0.000000e+00
5.022835e-01, 0.000000e+00
4.982968e-01, 0.000000e+00
4.937748e-01, 0.000000e+00
4.887151e-01, 0.000000e+00
4.831162e-01, 0.000000e+00
4.769768e-01, 0.000000e+00
4.702963e-01, 0.000000e+00
4.630745e-01, 0.000000e+00
4.553119e-01, 0.000000e+00
4.470094e-01, 0.000000e+00
4.381685e-01, 0.000000e+00
4.287912e-01, 0.000000e+00
4.188799e-01, 0.000000e+00
4.084388e-01, 0.000000e+00
3.974699e-01, 0.000000e+00
3.859783e-01, 0.000000e+00
3.739688e-01, 0.000000e+00
3.614468e-01, 0.000000e+00
3.484182e-01, 0.000000e+00
3.348897e-01, 0.000000e+00
3.208684e-01, 0.000000e+00
3.063620e-01, 0.000000e+00
2.913787e-01, 0.000000e+00
2.759275e-01, 0.000000e+00
2.600179e-01, 0.000000e+00
2.436598e-01, 0.000000e+00
2.268637e-01, 0.000000e+00
2.096409e-01, 0.000000e+00
1.920032e-01, 0.000000e+00
1.739628e-01, 0.000000e+00
1.555324e-01, 0.000000e+00
1.367257e-01, 0.000000e+00
1.175564e-01, 0.000000e+00
9.803898e-02, 0.000000e+00
7.818854e-02, 0.000000e+00
5.802181e-02, 0.000000e+00
3.755232e-02, 0.000000e+00
1.679783e-02, 0.000000e+00
4.224611e-03, 1.800000e+02
2.549751e-02, 1.800000e+02
4.700290e-02, 1.800000e+02
6.872234e-02, 1.800000e+02
9.063695e-02, 1.800000e+02
1.127275e-01, 1.800000e+02
1.349741e-01, 1.800000e+02
1.573568e-01, 1.800000e+02
1.798550e-01, 1.800000e+02
2.024479e-01, 1.800000e+02
2.251143e-01, 1.800000e+02
2.478324e-01, 1.800000e+02
2.705806e-01, 1.800000e+02
2.933365e-01, 1.800000e+02
3.160777e-01, 1.800000e+02
3.387816e-01, 1.800000e+02
3.614250e-01, 1.800000e+02
3.839850e-01, 1.800000e+02
4.064378e-01, 1.800000e+02
4.287590e-01, 1.800000e+02
4.509271e-01, 1.800000e+02
4.729171e-01, 1.800000e+02
4.947049e-01, 1.800000e+02
5.162666e-01, 1.800000e+02
5.375779e-01, 1.800000e+02
5.586147e-01, 1.800000e+02
5.793527e-01, 1.800000e+02
5.997679e-01, 1.800000e+02
6.198360e-01, 1.800000e+02
6.395329e-01, 1.800000e+02
6.588346e-01, 1.800000e+02
6.777171e-01, 1.800000e+02
6.961568e-01, 1.800000e+02
7.141299e-01, 1.800000e+02
7.316130e-01, 1.800000e+02
7.485829e-01, 1.800000e+02
7.650165e-01, 1.800000e+02
7.808912e-01, 1.800000e+02
7.961844e-01, 1.800000e+02
8.108742e-01, 1.800000e+02
8.249386e-01, 1.800000e+02
8.383557e-01, 1.800000e+02
8.511057e-01, 1.800000e+02
8.631672e-01, 1.800000e+02
8.745204e-01, 1.800000e+02
8.851452e-01, 1.800000e+02
8.950228e-01, 1.800000e+02
9.041343e-01, 1.800000e+02
9.124617e-01, 1.800000e+02
9.199874e-01, 1.800000e+02
9.266946e-01, 1.800000e+02
9.325669e-01, 1.800000e+02
9.375885e-01, 1.800000e+02
9.417448e-01, 1.800000e+02
9.450212e-01, 1.800000e+02
9.474043e-01, 1.800000e+02
9.488811e-01, 1.800000e+02
9.494399e-01, 1.800000e+02
9.490690e-01, 1.800000e+02
9.477581e-01, 1.800000e+02
9.454977e-01, 1.800000e+02
9.422786e-01, 1.800000e+02
9.380934e-01, 1.800000e+02
9.329352e-01, 1.800000e+02
9.267972e-01, 1.800000e+02
9.196740e-01, 1.800000e+02
9.115620e-01, 1.800000e+02
9.024574e-01, 1.800000e+02
8.923579e-01, 1.800000e+02
8.812621e-01, 1.800000e+02
8.691695e-01, 1.800000e+02
8.560809e-01, 1.800000e+02
8.419976e-01, 1.800000e+02
8.269224e-01, 1.800000e+02
8.108589e-01, 1.800000e+02
7.938116e-01, 1.800000e+02
7.757863e-01, 1.800000e+02
7.567900e-01, 1.800000e+02
7.368302e-01, 1.800000e+02
7.159160e-01, 1.800000e+02
6.940572e-01, 1.800000e+02
6.712648e-01, 1.800000e+02
6.475511e-01, 1.800000e+02
6.229290e-01, 1.800000e+02
5.974128e-01, 1.800000e+02
5.710196e-01, 1.800000e+02
5.437622e-01, 1.800000e+02
5.156596e-01, 1.800000e+02
4.867303e-01, 1.800000e+02
4.569939e-01, 1.800000e+02
4.264707e-01, 1.800000e+02
3.951824e-01, 1.800000e+02
3.631514e-01, 1.800000e+02
3.304014e-01, 1.800000e+02
2.969567e-01, 1.800000e+02
2.628430e-01, 1.800000e+02
2.280868e-01, 1.800000e+02
1.927153e-01, 1.800000e+02
1.567570e-01, 1.800000e+02
1.202411e-01, 1.800000e+02
8.319765e-02, 1.800000e+02
4.565771e-02, 1.800000e+02
7.653099e-03, 1.800000e+02
3.078353e-02, 0.000000e+00
6.961875e-02, 0.000000e+00
1.088183e-01, 0.000000e+00
1.483473e-01, 0.000000e+00
1.881675e-01, 0.000000e+00
2.282475e-01, 0.000000e+00
2.685479e-01, 0.000000e+00
3.090309e-01, 0.000000e+00
3.496583e-01, 0.000000e+00
3.903913e-01, 0.000000e+00
4.311907e-01, 0.000000e+00
4.720164e-01, 0.000000e+00
5.128282e-01, 0.000000e+00
5.535855e-01, 0.000000e+00
5.942470e-01, 0.000000e+00
6.347715e-01, 0.000000e+00
6.751169e-01, 0.000000e+00
7.152414e-01, 0.000000e+00
7.551025e-01, 0.000000e+00
7.946579e-01, 0.000000e+00
8.338650e-01, 0.000000e+00
8.726810e-01, 0.000000e+00
9.110630e-01, 0.000000e+00
9.489684e-01, 0.000000e+00
9.863542e-01, 0.000000e+00
1.023178e+00, 0.000000e+00
1.059394e+00, 0.000000e+00
1.094966e+00, 0.000000e+00
1.129848e+00, 0.000000e+00
1.163998e+00, 0.000000e+00
1.197374e+00, 0.000000e+00
1.229936e+00, 0.000000e+00
1.261642e+00, 0.000000e+00
1.292451e+00, 0.000000e+00
1.322323e+00, 0.000000e+00
1.351219e+00, 0.000000e+00
1.379100e+00, 0.000000e+00
1.405927e+00, 0.000000e+00
1.431662e+00, 0.000000e+00
1.456269e+00, 0.000000e+00
1.479710e+00, 0.000000e+00
1.501950e+00, 0.000000e+00
1.522955e+00, 0.000000e+00
1.542690e+00, 0.000000e+00
1.561123e+00, 0.000000e+00
1.578221e+00, 0.000000e+00
1.593954e+00, 0.000000e+00
1.608292e+00, 0.000000e+00
1.621205e+00, 0.000000e+00
1.632666e+00, 0.000000e+00
1.642649e+00, 0.000000e+00
1.651127e+00, 0.000000e+00
1.658078e+00, 0.000000e+00
1.663477e+00, 0.000000e+00
1.667304e+00, 0.000000e+00
1.669538e+00, 0.000000e+00
1.670161e+00, 0.000000e+00
1.669155e+00, 0.000000e+00
1.666503e+00, 0.000000e+00
1.662192e+00, 0.000000e+00
1.656210e+00, 0.000000e+00
1.648543e+00, 0.000000e+00
1.639183e+00, 0.000000e+00
1.628121e+00, 0.000000e+00
1.615351e+00, 0.000000e+00
1.600868e+00, 0.000000e+00
1.584667e+00, 0.000000e+00
1.566749e+00, 0.000000e+00
1.547112e+00, 0.000000e+00
1.525759e+00, 0.000000e+00
1.502694e+00, 0.000000e+00
1.477920e+00, 0.000000e+00
1.451446e+00, 0.000000e+00
1.423279e+00, 0.000000e+00
1.393432e+00, 0.000000e+00
1.361915e+00, 0.000000e+00
1.328744e+00, 0.000000e+00
1.293933e+00, 0.000000e+00
1.257501e+00, 0.000000e+00
1.219468e+00, 0.000000e+00
1.179855e+00, 0.000000e+00
1.138684e+00, 0.000000e+00
1.095981e+00, 0.000000e+00
1.051772e+00, 0.000000e+00
1.006086e+00, 0.000000e+00
9.589536e-01, 0.000000e+00
9.104058e-01, 0.000000e+00
8.604766e-01, 0.000000e+00
8.092014e-01, 0.000000e+00
7.566174e-01, 0.000000e+00
7.027631e-01, 0.000000e+00
6.476793e-01, 0.000000e+00
5.914113e-01, 0.000000e+00
5.339956e-01, 0.000000e+00
4.754811e-01, 0.000000e+00
4.159144e-01, 0.000000e+00
3.553438e-01, 0.000000e+00
2.938190e-01, 0.000000e+00
2.313912e-01, 0.000000e+00
1.681130e-01, 0.000000e+00
1.040382e-01, 0.000000e+00
3.922210e-02, 0.000000e+00
2.627874e-02, 1.800000e+02
9.240659e-02, 1.800000e+02
1.591025e-01, 1.800000e+02
2.263063e-01, 1.800000e+02
2.939570e-01, 1.800000e+02
3.619922e-01, 1.800000e+02
4.303488e-01, 1.800000e+02
4.989625e-01, 1.800000e+02
5.677684e-01, 1.800000e+02
6.367006e-01, 1.800000e+02
7.056926e-01, 1.800000e+02
7.746770e-01, 1.800000e+02
8.435817e-01, 1.800000e+02
9.123464e-01, 1.800000e+02
9.808979e-01, 1.800000e+02
1.049167e+00, 1.800000e+02
1.117083e+00, 1.800000e+02
1.184577e+00, 1.800000e+02
1.251577e+00, 1.800000e+02
1.318013e+00, 1.800000e+02
1.383814e+00, 1.800000e+02
1.448910e+00, 1.800000e+02
1.513229e+00, 1.800000e+02
1.576701e+00, 1.800000e+02
1.639255e+00, 1.800000e+02
1.700821e+00, 1.800000e+02
1.761329e+00, 1.800000e+02
1.820709e+00, 1.800000e+02
1.878892e+00, 1.800000e+02
1.935809e+00, 1.800000e+02
1.991393e+00, 1.800000e+02
2.045575e+00, 1.800000e+02
2.098290e+00, 1.800000e+02
2.149471e+00, 1.800000e+02
2.199050e+00, 1.800000e+02
2.246970e+00, 1.800000e+02
2.293165e+00, 1.800000e+02
2.337572e+00, 1.800000e+02
2.380131e+00, 1.800000e+02
2.420783e+00, 1.800000e+02
2.459469e+00, 1.800000e+02
2.496134e+00, 1.800000e+02
2.530721e+00, 1.800000e+02
2.563177e+00, 1.800000e+02
2.593450e+00, 1.800000e+02
2.621490e+00, 1.800000e+02
2.647248e+00, 1.800000e+02
2.670676e+00, 1.800000e+02
2.691731e+00, 1.800000e+02
2.710370e+00, 1.800000e+02
2.726549e+00, 1.800000e+02
2.740232e+00, 1.800000e+02
2.751381e+00, 1.800000e+02
2.759961e+00, 1.800000e+02
2.765940e+00, 1.800000e+02
2.769287e+00, 1.800000e+02
2.769974e+00, 1.800000e+02
2.767976e+00, 1.800000e+02
2.763269e+00, 1.800000e+02
2.755833e+00, 1.800000e+02
2.745649e+00, 1.800000e+02
2.732702e+00, 1.800000e+02
2.716978e+00, 1.800000e+02
2.698467e+00, 1.800000e+02
2.677161e+00, 1.800000e+02
2.653054e+00, 1.800000e+02
2.626145e+00, 1.800000e+02
2.596433e+00, 1.800000e+02
2.563922e+00, 1.800000e+02
2.528617e+00, 1.800000e+02
2.490526e+00, 1.800000e+02
2.449662e+00, 1.800000e+02
2.406038e+00, 1.800000e+02
2.359672e+00, 1.800000e+02
2.310582e+00, 1.800000e+02
2.258793e+00, 1.800000e+02
2.204330e+00, 1.800000e+02
2.147225e+00, 1.800000e+02
2.087502e+00, 1.800000e+02
2.025199e+00, 1.800000e+02
1.960353e+00, 1.800000e+02
1.893003e+00, 1.800000e+02
1.823194e+00, 1.800000e+02
1.750969e+00, 1.800000e+02
1.676377e+00, 1.800000e+02
1.599471e+00, 1.800000e+02
1.520303e+00, 1.800000e+02
1.438929e+00, 1.800000e+02
1.355410e+00, 1.800000e+02
1.269807e+00, 1.800000e+02
1.182183e+00, 1.800000e+02
1.092608e+00, 1.800000e+02
1.001149e+00, 1.800000e+02
9.078795e-01, 1.800000e+02
8.128763e-01, 1.800000e+02
7.162104e-01, 1.800000e+02
6.179637e-01, 1.800000e+02
5.182179e-01, 1.800000e+02
4.170563e-01, 1.800000e+02
3.145649e-01, 1.800000e+02
2.108313e-01, 1.800000e+02
1.059454e-01, 1.800000e+02
9.650347e-07, 0.000000e+00
1.069143e-01, 0.000000e+00
2.146992e-01, 0.000000e+00
3.232551e-01, 0.000000e+00
4.324901e-01, 0.000000e+00
5.423004e-01, 0.000000e+00
6.525845e-01, 0.000000e+00
7.632391e-01, 0.000000e+00
8.741599e-01, 0.000000e+00
9.852412e-01, 0.000000e+00
1.096377e+00, 0.000000e+00
1.207458e+00, 0.000000e+00
1.318377e+00, 0.000000e+00
1.429024e+00, 0.000000e+00
1.539286e+00, 0.000000e+00
1.649059e+00, 0.000000e+00
1.758227e+00, 0.000000e+00
1.866681e+00, 0.000000e+00
1.974306e+00, 0.000000e+00
2.080993e+00, 0.000000e+00
2.186627e+00, 0.000000e+00
2.291098e+00, 0.000000e+00
2.394293e+00, 0.000000e+00
2.496100e+00, 0.000000e+00
2.596408e+00, 0.000000e+00
2.695103e+00, 0.000000e+00
2.792081e+00, 0.000000e+00
2.887229e+00, 0.000000e+00
2.980438e+00, 0.000000e+00
3.071601e+00, 0.000000e+00
3.160610e+00, 0.000000e+00
3.247360e+00, 0.000000e+00
3.331747e+00, 0.000000e+00
3.413667e+00, 0.000000e+00
3.493018e+00, 0.000000e+00
3.569702e+00, 0.000000e+00
3.643618e+00, 0.000000e+00
3.714672e+00, 0.000000e+00
3.782770e+00, 0.000000e+00
3.847818e+00, 0.000000e+00
3.909726e+00, 0.000000e+00
3.968407e+00, 0.000000e+00
4.023774e+00, 0.000000e+00
4.075744e+00, 0.000000e+00
4.124238e+00, 0.000000e+00
4.169177e+00, 0.000000e+00
4.210485e+00, 0.000000e+00
4.248090e+00, 0.000000e+00
4.281925e+00, 0.000000e+00
4.311922e+00, 0.000000e+00
4.338017e+00, 0.000000e+00
4.360152e+00, 0.000000e+00
4.378269e+00, 0.000000e+00
4.392316e+00, 0.000000e+00
4.402242e+00, 0.000000e+00
4.408003e+00, 0.000000e+00
4.409554e+00, 0.000000e+00
4.406859e+00, 0.000000e+00
4.399881e+00, 0.000000e+00
4.388590e+00, 0.000000e+00
4.372959e+00, 0.000000e+00
4.352963e+00, 0.000000e+00
4.328586e+00, 0.000000e+00
4.299809e+00, 0.000000e+00
4.266623e+00, 0.000000e+00
4.229023e+00, 0.000000e+00
4.187003e+00, 0.000000e+00
4.140567e+00, 0.000000e+00
4.089721e+00, 0.000000e+00
4.034476e+00, 0.000000e+00
3.974844e+00, 0.000000e+00
3.910845e+00, 0.000000e+00
3.842503e+00, 0.000000e+00
3.769846e+00, 0.000000e+00
3.692905e+00, 0.000000e+00
3.611718e+00, 0.000000e+00
3.526326e+00, 0.000000e+00
3.436774e+00, 0.000000e+00
3.343112e+00, 0.000000e+00
3.245399e+00, 0.000000e+00
3.143685e+00, 0.000000e+00
3.038038e+00, 0.000000e+00
2.928524e+00, 0.000000e+00
2.815216e+00, 0.000000e+00
2.698189e+00, 0.000000e+00
2.577525e+00, 0.000000e+00
2.453307e+00, 0.000000e+00
2.325625e+00, 0.000000e+00
2.194571e+00, 0.000000e+00
2.060241e+00, 0.000000e+00
1.922742e+00, 0.000000e+00
1.782169e+00, 0.000000e+00
1.638635e+00, 0.000000e+00
1.492254e+00, 0.000000e+00
1.343140e+00, 0.000000e+00
1.191414e+00, 0.000000e+00
1.037199e+00, 0.000000e+00
8.806222e-01, 0.000000e+00
7.218139e-01, 0.000000e+00
5.609075e-01, 0.000000e+00
3.980395e-01, 0.000000e+00
2.333552e-01, 0.000000e+00
6.698684e-02, 0.000000e+00
1.009148e-01, 1.800000e+02
2.702015e-01, 1.800000e+02
4.407222e-01, 1.800000e+02
6.123234e-01, 1.800000e+02
7.848494e-01, 1.800000e+02
9.581420e-01, 1.800000e+02
1.132041e+00, 1.800000e+02
1.306385e+00, 1.800000e+02
1.481008e+00, 1.800000e+02
1.655742e+00, 1.800000e+02
1.830427e+00, 1.800000e+02
2.004892e+00, 1.800000e+02
2.178966e+00, 1.800000e+02
2.352478e+00, 1.800000e+02
2.525255e+00, 1.800000e+02
2.697127e+00, 1.800000e+02
2.867917e+00, 1.800000e+02
3.037455e+00, 1.800000e+02
3.205564e+00, 1.800000e+02
3.372071e+00, 1.800000e+02
3.536797e+00, 1.800000e+02
3.699577e+00, 1.800000e+02
3.860233e+00, 1.800000e+02
4.018591e+00, 1.800000e+02
4.174480e+00, 1.800000e+02
4.327727e+00, 1.800000e+02
4.478161e+00, 1.800000e+02
4.625615e+00, 1.800000e+02
4.769919e+00, 1.800000e+02
4.910907e+00, 1.800000e+02
5.048414e+00, 1.800000e+02
5.182274e+00, 1.800000e+02
5.312333e+00, 1.800000e+02
5.438430e+00, 1.800000e+02
5.560407e+00, 1.800000e+02
5.678113e+00, 1.800000e+02
5.791394e+00, 1.800000e+02
5.900105e+00, 1.800000e+02
6.004099e+00, 1.800000e+02
6.103235e+00, 1.800000e+02
6.197376e+00, 1.800000e+02
6.286386e+00, 1.800000e+02
6.370131e+00, 1.800000e+02
6.448492e+00, 1.800000e+02
6.521340e+00, 1.800000e+02
6.588557e+00, 1.800000e+02
6.650031e+00, 1.800000e+02
6.705648e+00, 1.800000e+02
6.755305e+00, 1.800000e+02
6.798902e+00, 1.800000e+02
6.836340e+00, 1.800000e+02
6.867531e+00, 1.800000e+02
6.892388e+00, 1.800000e+02
6.910831e+00, 1.800000e+02
6.922786e+00, 1.800000e+02
6.928183e+00, 1.800000e+02
6.926958e+00, 1.800000e+02
6.919051e+00, 1.800000e+02
6.904413e+00, 1.800000e+02
6.882996e+00, 1.800000e+02
6.854759e+00, 1.800000e+02
6.819670e+00, 1.800000e+02
6.777699e+00, 1.800000e+02
6.728825e+00, 1.800000e+02
6.673034e+00, 1.800000e+02
6.610315e+00, 1.800000e+02
6.540666e+00, 1.800000e+02
6.464091e+00, 1.800000e+02
6.380602e+00, 1.800000e+02
6.290215e+00, 1.800000e+02
6.192954e+00, 1.800000e+02
6.088851e+00, 1.800000e+02
5.977943e+00, 1.800000e+02
5.860275e+00, 1.800000e+02
5.735896e+00, 1.800000e+02
5.604871e+00, 1.800000e+02
5.467254e+00, 1.800000e+02
5.323122e+00, 1.800000e+02
5.172553e+00, 1.800000e+02
5.015631e+00, 1.800000e+02
4.852450e+00, 1.800000e+02
4.683107e+00, 1.800000e+02
4.507708e+00, 1.800000e+02
4.326365e+00, 1.800000e+02
4.139195e+00, 1.800000e+02
3.946326e+00, 1.800000e+02
3.747894e+00, 1.800000e+02
3.544025e+00, 1.800000e+02
3.334869e+00, 1.800000e+02
3.120579e+00, 1.800000e+02
2.901309e+00, 1.800000e+02
2.677223e+00, 1.800000e+02
2.448491e+00, 1.800000e+02
2.215287e+00, 1.800000e+02
1.977793e+00, 1.800000e+02
1.736193e+00, 1.800000e+02
1.490681e+00, 1.800000e+02
1.241462e+00, 1.800000e+02
9.887220e-01, 1.800000e+02
7.326773e-01, 1.800000e+02
4.735406e-01, 1.800000e+02
2.115295e-01, 1.800000e+02
5.313378e-02, 0.000000e+00
3.202223e-01, 0.000000e+00
5.895048e-01, 0.000000e+00
8.607461e-01, 0.000000e+00
1.133707e+00, 0.000000e+00
1.408144e+00, 0.000000e+00
1.683801e+00, 0.000000e+00
1.960447e+00, 0.000000e+00
2.237818e+00, 0.000000e+00
2.515659e+00, 0.000000e+00
2.793710e+00, 0.000000e+00
3.071709e+00, 0.000000e+00
3.349392e+00, 0.000000e+00
3.626493e+00, 0.000000e+00
3.902744e+00, 0.000000e+00
4.177874e+00, 0.000000e+00
4.451612e+00, 0.000000e+00
4.723677e+00, 0.000000e+00
4.993812e+00, 0.000000e+00
5.261734e+00, 0.000000e+00
5.527169e+00, 0.000000e+00
5.789840e+00, 0.000000e+00
6.049474e+00, 0.000000e+00
6.305794e+00, 0.000000e+00
6.558528e+00, 0.000000e+00
6.807400e+00, 0.000000e+00
7.052138e+00, 0.000000e+00
7.292470e+00, 0.000000e+00
7.528120e+00, 0.000000e+00
7.758833e+00, 0.000000e+00
7.984337e+00, 0.000000e+00
8.204368e+00, 0.000000e+00
8.418664e+00, 0.000000e+00
8.626966e+00, 0.000000e+00
8.829021e+00, 0.000000e+00
9.024575e+00, 0.000000e+00
9.213381e+00, 0.000000e+00
9.395192e+00, 0.000000e+00
9.569769e+00, 0.000000e+00
9.736873e+00, 0.000000e+00
9.896278e+00, 0.000000e+00
1.004776e+01, 0.000000e+00
1.019109e+01, 0.000000e+00
1.032605e+01, 0.000000e+00
1.045244e+01, 0.000000e+00
1.057004e+01, 0.000000e+00
1.067867e+01, 0.000000e+00
1.077812e+01, 0.000000e+00
1.086822e+01, 0.000000e+00
1.094878e+01, 0.000000e+00
1.101963e+01, 0.000000e+00
1.108061e+01, 0.000000e+00
1.113156e+01, 0.000000e+00
1.117233e+01, 0.000000e+00
1.120277e+01, 0.000000e+00
1.122277e+01, 0.000000e+00
1.123218e+01, 0.000000e+00
1.123089e+01, 0.000000e+00
1.121879e+01, 0.000000e+00
1.119579e+01, 0.000000e+00
1.116179e+01, 0.000000e+00
1.111671e+01, 0.000000e+00
1.106048e+01, 0.000000e+00
1.099303e+01, 0.000000e+00
1.091432e+01, 0.000000e+00
1.082429e+01, 0.000000e+00
1.072292e+01, 0.000000e+00
1.061018e+01, 0.000000e+00
1.048605e+01, 0.000000e+00
1.035054e+01, 0.000000e+00
1.020365e+01, 0.000000e+00
1.004539e+01, 0.000000e+00
9.875802e+00, 0.000000e+00
9.694911e+00, 0.000000e+00
9.502770e+00, 0.000000e+00
9.299441e+00, 0.000000e+00
9.084989e+00, 0.000000e+00
8.859496e+00, 0.000000e+00
8.623055e+00, 0.000000e+00
8.375767e+00, 0.000000e+00
8.117748e+00, 0.000000e+00
7.849117e+00, 0.000000e+00
7.570010e+00, 0.000000e+00
7.280574e+00, 0.000000e+00
6.980964e+00, 0.000000e+00
6.671347e+00, 0.000000e+00
6.351907e+00, 0.000000e+00
6.022821e+00, 0.000000e+00
5.684294e+00, 0.000000e+00
5.336534e+00, 0.000000e+00
4.979763e+00, 0.000000e+00
4.614215e+00, 0.000000e+00
4.240120e+00, 0.000000e+00
3.857735e+00, 0.000000e+00
3.467320e+00, 0.000000e+00
3.069147e+00, 0.000000e+00
2.663501e+00, 0.000000e+00
2.250662e+00, 0.000000e+00
1.830933e+00, 0.000000e+00
1.404626e+00, 0.000000e+00
9.720580e-01, 0.000000e+00
5.335562e-01, 0.000000e+00
8.946387e-02, 0.000000e+00
3.598879e-01, 1.800000e+02
8.141392e-01, 1.800000e+02
1.272929e+00, 1.800000e+02
1.735887e+00, 1.800000e+02
2.202629e+00, 1.800000e+02
2.672785e+00, 1.800000e+02
3.145956e+00, 1.800000e+02
3.621742e+00, 1.800000e+02
4.099739e+00, 1.800000e+02
4.579532e+00, 1.800000e+02
5.060697e+00, 1.800000e+02
5.542823e+00, 1.800000e+02
6.025474e+00, 1.800000e+02
6.508212e+00, 1.800000e+02
6.990598e+00, 1.800000e+02
7.472178e+00, 1.800000e+02
7.952518e+00, 1.800000e+02
8.431153e+00, 1.800000e+02
8.907631e+00, 1.800000e+02
9.381485e+00, 1.800000e+02
9.852251e+00, 1.800000e+02
1.031946e+01, 1.800000e+02
1.078265e+01, 1.800000e+02
1.124134e+01, 1.800000e+02
1.169506e+01, 1.800000e+02
1.214333e+01, 1.800000e+02
1.258568e+01, 1.800000e+02
1.302163e+01, 1.800000e+02
1.345071e+01, 1.800000e+02
1.387242e+01, 1.800000e+02
1.428631e+01, 1.800000e+02
1.469188e+01, 1.800000e+02
1.508867e+01, 1.800000e+02
1.547620e+01, 1.800000e+02
1.585400e+01, 1.800000e+02
1.622161e+01, 1.800000e+02
1.657854e+01, 1.800000e+02
1.692433e+01, 1.800000e+02
1.725854e+01, 1.800000e+02
1.758070e+01, 1.800000e+02
1.789035e+01, 1.800000e+02
1.818705e+01, 1.800000e+02
1.847036e+01, 1.800000e+02
1.873983e+01, 1.800000e+02
1.899504e+01, 1.800000e+02
1.923555e+01, 1.800000e+02
1.946095e+01, 1.800000e+02
1.967082e+01, 1.800000e+02
1.986475e+01, 1.800000e+02
2.004236e+01, 1.800000e+02
2.020324e+01, 1.800000e+02
2.034701e+01, 1.800000e+02
2.047330e+01, 1.800000e+02
2.058174e+01, 1.800000e+02
2.067198e+01, 1.800000e+02
2.074366e+01, 1.800000e+02
2.079646e+01, 1.800000e+02
2.083004e+01, 1.800000e+02
2.084408e+01, 1.800000e+02
2.083829e+01, 1.800000e+02
2.081236e+01, 1.800000e+02
2.076601e+01, 1.800000e+02
2.069898e+01, 1.800000e+02
2.061099e+01, 1.800000e+02
2.050181e+01, 1.800000e+02
2.037119e+01, 1.800000e+02
2.021893e+01, 1.800000e+02
2.004479e+01, 1.800000e+02
1.984859e+01, 1.800000e+02
1.963016e+01, 1.800000e+02
1.938931e+01, 1.800000e+02
1.912589e+01, 1.800000e+02
1.883976e+01, 1.800000e+02
1.853080e+01, 1.800000e+02
1.819889e+01, 1.800000e+02
1.784394e+01, 1.800000e+02
1.746586e+01, 1.800000e+02
1.706458e+01, 1.800000e+02
1.664006e+01, 1.800000e+02
1.619224e+01, 1.800000e+02
1.572113e+01, 1.800000e+02
1.522669e+01, 1.800000e+02
1.470896e+01, 1.800000e+02
1.416794e+01, 1.800000e+02
1.360368e+01, 1.800000e+02
1.301624e+01, 1.800000e+02
1.240569e+01, 1.800000e+02
1.177212e+01, 1.800000e+02
1.111563e+01, 1.800000e+02
1.043634e+01, 1.800000e+02
9.734381e+00, 1.800000e+02
9.009923e+00, 1.800000e+02
8.263118e+00, 1.800000e+02
7.494155e+00, 1.800000e+02
6.703242e+00, 1.800000e+02
5.890580e+00, 1.800000e+02
5.056416e+00, 1.800000e+02
4.200984e+00, 1.800000e+02
3.324552e+00, 1.800000e+02
2.427406e+00, 1.800000e+02
1.509828e+00, 1.800000e+02
5.721337e-01, 1.800000e+02
3.853456e-01, 0.000000e+00
1.362285e+00, 0.000000e+00
2.358314e+00, 0.000000e+00
3.373079e+00, 0.000000e+00
4.406189e+00, 0.000000e+00
5.457238e+00, 0.000000e+00
6.525829e+00, 0.000000e+00
7.611529e+00, 0.000000e+00
8.713887e+00, 0.000000e+00
9.832469e+00, 0.000000e+00
1.096680e+01, 0.000000e+00
1.211639e+01, 0.000000e+00
1.328077e+01, 0.000000e+00
1.445941e+01, 0.000000e+00
1.565181e+01, 0.000000e+00
1.685744e+01, 0.000000e+00
1.807574e+01, 0.000000e+00
1.930620e+01, 0.000000e+00
2.054822e+01, 0.000000e+00
2.180124e+01, 0.000000e+00
2.306468e+01, 0.000000e+00
2.433794e+01, 0.000000e+00
2.562042e+01, 0.000000e+00
2.691152e+01, 0.000000e+00
2.821060e+01, 0.000000e+00
2.951705e+01, 0.000000e+00
3.083023e+01, 0.000000e+00
3.214948e+01, 0.000000e+00
3.347417e+01, 0.000000e+00
3.480363e+01, 0.000000e+00
3.613719e+01, 0.000000e+00
3.747420e+01, 0.000000e+00
3.881397e+01, 0.000000e+00
4.015581e+01, 0.000000e+00
4.149906e+01, 0.000000e+00
4.284301e+01, 0.000000e+00
4.418698e+01, 0.000000e+00
4.553027e+01, 0.000000e+00
4.687217e+01, 0.000000e+00
4.821200e+01, 0.000000e+00
4.954903e+01, 0.000000e+00
5.088258e+01, 0.000000e+00
5.221192e+01, 0.000000e+00
5.353636e+01, 0.000000e+00
5.485520e+01, 0.000000e+00
5.616772e+01, 0.000000e+00
5.747322e+01, 0.000000e+00
5.877099e+01, 0.000000e+00
6.006033e+01, 0.000000e+00
6.134056e+01, 0.000000e+00
6.261097e+01, 0.000000e+00
6.387085e+01, 0.000000e+00
6.511954e+01, 0.000000e+00
6.635633e+01, 0.000000e+00
6.758056e+01, 0.000000e+00
6.879153e+01, 0.000000e+00
6.998860e+01, 0.000000e+00
7.117110e+01, 0.000000e+00
7.233833e+01, 0.000000e+00
7.348971e+01, 0.000000e+00
7.462455e+01, 0.000000e+00
7.574222e+01, 0.000000e+00
7.684210e+01, 0.000000e+00
7.792360e+01, 0.000000e+00
7.898606e+01, 0.000000e+00
8.002891e+01, 0.000000e+00
8.105154e+01, 0.000000e+00
8.205341e+01, 0.000000e+00
8.303391e+01, 0.000000e+00
8.399252e+01, 0.000000e+00
8.492867e+01, 0.000000e+00
8.584183e+01, 0.000000e+00
8.673149e+01, 0.000000e+00
8.759712e+01, 0.000000e+00
8.843826e+01, 0.000000e+00
8.925440e+01, 0.000000e+00
9.004507e+01, 0.000000e+00
9.080985e+01, 0.000000e+00
9.154827e+01, 0.000000e+00
9.225990e+01, 0.000000e+00
9.294435e+01, 0.000000e+00
9.360121e+01, 0.000000e+00
9.423012e+01, 0.000000e+00
9.483070e+01, 0.000000e+00
9.540262e+01, 0.000000e+00
9.594552e+01, 0.000000e+00
9.645911e+01, 0.000000e+00
9.694308e+01, 0.000000e+00
9.739716e+01, 0.000000e+00
9.782108e+01, 0.000000e+00
9.821459e+01, 0.000000e+00
9.857748e+01, 0.000000e+00
9.890952e+01, 0.000000e+00
9.921052e+01, 0.000000e+00
9.948032e+01, 0.000000e+00
9.971873e+01, 0.000000e+00
9.992564e+01, 0.000000e+00
1.001009e+02, 0.000000e+00
1.002445e+02, 0.000000e+00
1.003562e+02, 0.000000e+00
1.004361e+02, 0.000000e+00
1.004840e+02, 0.000000e+00
1.005000e+02, 0.000000e+00
1.004840e+02, 0.000000e+00
1.004361e+02, 0.000000e+00
1.003562e+02, 0.000000e+00
1.002445e+02, 0.000000e+00
1.001009e+02, 0.000000e+00
9.992564e+01, 0.000000e+00
9.971873e+01, 0.000000e+00
9.948032e+01, 0.000000e+00
9.921052e+01, 0.000000e+00
9.890952e+01, 0.000000e+00
9.857748e+01, 0.000000e+00
9.821459e+01, 0.000000e+00
9.782108e+01, 0.000000e+00
9.739716e+01, 0.000000e+00
9.694308e+01, 0.000000e+00
9.645911e+01, 0.000000e+00
9.594552e+01, 0.000000e+00
9.540262e+01, 0.000000e+00
9.483070e+01, 0.000000e+00
9.423012e+01, 0.000000e+00
9.360121e+01, 0.000000e+00
9.294435e+01, 0.000000e+00
9.225990e+01, 0.000000e+00
9.154827e+01, 0.000000e+00
9.080985e+01, 0.000000e+00
9.004507e+01, 0.000000e+00
8.925440e+01, 0.000000e+00
8.843826e+01, 0.000000e+00
8.759712e+01, 0.000000e+00
8.673149e+01, 0.000000e+00
8.584183e+01, 0.000000e+00
8.492867e+01, 0.000000e+00
8.399252e+01, 0.000000e+00
8.303391e+01, 0.000000e+00
8.205341e+01, 0.000000e+00
8.105154e+01, 0.000000e+00
8.002891e+01, 0.000000e+00
7.898606e+01, 0.000000e+00
7.792360e+01, 0.000000e+00
7.684210e+01, 0.000000e+00
7.574222e+01, 0.000000e+00
7.462455e+01, 0.000000e+00
7.348971e+01, 0.000000e+00
7.233833e+01, 0.000000e+00
7.117110e+01, 0.000000e+00
6.998860e+01, 0.000000e+00
6.879153e+01, 0.000000e+00
6.758056e+01, 0.000000e+00
6.635633e+01, 0.000000e+00
6.511954e+01, 0.000000e+00
6.387085e+01, 0.000000e+00
6.261097e+01, 0.000000e+00
6.134056e+01, 0.000000e+00
6.006033e+01, 0.000000e+00
5.877099e+01, 0.000000e+00
5.747322e+01, 0.000000e+00
5.616772e+01, 0.000000e+00
5.485520e+01, 0.000000e+00
5.353636e+01, 0.000000e+00
5.221192e+01, 0.000000e+00
5.088258e+01, 0.000000e+00
4.954903e+01, 0.000000e+00
4.821200e+01, 0.000000e+00
4.687217e+01, 0.000000e+00
4.553027e+01, 0.000000e+00
4.418698e+01, 0.000000e+00
4.284301e+01, 0.000000e+00
4.149906e+01, 0.000000e+00
4.015581e+01, 0.000000e+00
3.881397e+01, 0.000000e+00
3.747420e+01, 0.000000e+00
3.613719e+01, 0.000000e+00
3.480363e+01, 0.000000e+00
3.347417e+01, 0.000000e+00
3.214948e+01, 0.000000e+00
3.083023e+01, 0.000000e+00
2.951705e+01, 0.000000e+00
2.821060e+01, 0.000000e+00
2.691152e+01, 0.000000e+00
2.562042e+01, 0.000000e+00
2.433794e+01, 0.000000e+00
2.306468e+01, 0.000000e+00
2.180124e+01, 0.000000e+00
2.054822e+01, 0.000000e+00
1.930620e+01, 0.000000e+00
1.807574e+01, 0.000000e+00
1.685744e+01, 0.000000e+00
1.565181e+01, 0.000000e+00
1.445941e+01, 0.000000e+00
1.328077e+01, 0.000000e+00
1.211639e+01, 0.000000e+00
1.096680e+01, 0.000000e+00
9.832469e+00, 0.000000e+00
8.713887e+00, 0.000000e+00
7.611529e+00, 0.000000e+00
6.525829e+00, 0.000000e+00
5.457238e+00, 0.000000e+00
4.406189e+00, 0.000000e+00
3.373079e+00, 0.000000e+00
2.358314e+00, 0.000000e+00
1.362285e+00, 0.000000e+00
3.853456e-01, 0.000000e+00
5.721337e-01, 1.800000e+02
1.509828e+00, 1.800000e+02
2.427406e+00, 1.800000e+02
3.324552e+00, 1.800000e+02
4.200984e+00, 1.800000e+02
5.056416e+00, 1.800000e+02
5.890580e+00, 1.800000e+02
6.703242e+00, 1.800000e+02
7.494155e+00, 1.800000e+02
8.263118e+00, 1.800000e+02
9.009923e+00, 1.800000e+02
9.734381e+00, 1.800000e+02
1.043634e+01, 1.800000e+02
1.111563e+01, 1.800000e+02
1.177212e+01, 1.800000e+02
1.240569e+01, 1.800000e+02
1.301624e+01, 1.800000e+02
1.360368e+01, 1.800000e+02
1.416794e+01, 1.800000e+02
1.470896e+01, 1.800000e+02
1.522669e+01, 1.800000e+02
1.572113e+01, 1.800000e+02
1.619224e+01, 1.800000e+02
1.664006e+01, 1.800000e+02
1.706458e+01, 1.800000e+02
1.746586e+01, 1.800000e+02
1.784394e+01, 1.800000e+02
1.819889e+01, 1.800000e+02
1.853080e+01, 1.800000e+02
1.883976e+01, 1.800000e+02
1.912589e+01, 1.800000e+02
1.938931e+01, 1.800000e+02
1.963016e+01, 1.800000e+02
1.984859e+01, 1.800000e+02
2.004479e+01, 1.800000e+02
2.021893e+01, 1.800000e+02
2.037119e+01, 1.800000e+02
2.050181e+01, 1.800000e+02
2.061099e+01, 1.800000e+02
2.069898e+01, 1.800000e+02
2.076601e+01, 1.800000e+02
2.081236e+01, 1.800000e+02
2.083829e+01, 1.800000e+02
2.084408e+01, 1.800000e+02
2.083004e+01, 1.800000e+02
2.079646e+01, 1.800000e+02
2.074366e+01, 1.800000e+02
2.067198e+01, 1.800000e+02
2.058174e+01, 1.800000e+02
2.047330e+01, 1.800000e+02
2.034701e+01, 1.800000e+02
2.020324e+01, 1.800000e+02
2.004236e+01, 1.800000e+02
1.986475e+01, 1.800000e+02
1.967082e+01, 1.800000e+02
1.946095e+01, 1.800000e+02
1.923555e+01, 1.800000e+02
1.899504e+01, 1.800000e+02
1.873983e+01, 1.800000e+02
1.847036e+01, 1.800000e+02
1.818705e+01, 1.800000e+02
1.789035e+01, 1.800000e+02
1.758070e+01, 1.800000e+02
1.725854e+01, 1.800000e+02
1.692433e+01, 1.800000e+02
1.657854e+01, 1.800000e+02
1.622161e+01, 1.800000e+02
1.585400e+01, 1.800000e+02
1.547620e+01, 1.800000e+02
1.508867e+01, 1.800000e+02
1.469188e+01, 1.800000e+02
1.428631e+01, 1.800000e+02
1.387242e+01, 1.800000e+02
1.345071e+01, 1.800000e+02
1.302163e+01, 1.800000e+02
1.258568e+01, 1.800000e+02
1.214333e+01, 1.800000e+02
1.169506e+01, 1.800000e+02
1.124134e+01, 1.800000e+02
1.078265e+01, 1.800000e+02
1.031946e+01, 1.800000e+02
9.852251e+00, 1.800000e+02
9.381485e+00, 1.800000e+02
8.907631e+00, 1.800000e+02
8.431153e+00, 1.800000e+02
7.952518e+00, 1.800000e+02
7.472178e+00, 1.800000e+02
6.990598e+00, 1.800000e+02
6.508212e+00, 1.800000e+02
6.025474e+00, 1.800000e+02
5.542823e+00, 1.800000e+02
5.060697e+00, 1.800000e+02
4.579532e+00, 1.800000e+02
4.099739e+00, 1.800000e+02
3.621742e+00, 1.800000e+02
3.145956e+00, 1.800000e+02
2.672785e+00, 1.800000e+02
2.202629e+00, 1.800000e+02
1.735887e+00, 1.800000e+02
1.272929e+00, 1.800000e+02
8.141392e-01, 1.800000e+02
3.598879e-01, 1.800000e+02
8.946387e-02, 0.000000e+00
5.335562e-01, 0.000000e+00
9.720580e-01, 0.000000e+00
1.404626e+00, 0.000000e+00
1.830933e+00, 0.000000e+00
2.250662e+00, 0.000000e+00
2.663501e+00, 0.000000e+00
3.069147e+00, 0.000000e+00
3.467320e+00, 0.000000e+00
3.857735e+00, 0.000000e+00
4.240120e+00, 0.000000e+00
4.614215e+00, 0.000000e+00
4.979763e+00, 0.000000e+00
5.336534e+00, 0.000000e+00
5.684294e+00, 0.000000e+00
6.022821e+00, 0.000000e+00
6.351907e+00, 0.000000e+00
6.671347e+00, 0.000000e+00
6.980964e+00, 0.000000e+00
7.280574e+00, 0.000000e+00
7.570010e+00, 0.000000e+00
7.849117e+00, 0.000000e+00
8.117748e+00, 0.000000e+00
8.375767e+00, 0.000000e+00
8.623055e+00, 0.000000e+00
8.859496e+00, 0.000000e+00
9.084989e+00, 0.000000e+00
9.299441e+00, 0.000000e+00
9.502770e+00, 0.000000e+00
9.694911e+00, 0.000000e+00
9.875802e+00, 0.000000e+00
1.004539e+01, 0.000000e+00
1.020365e+01, 0.000000e+00
1.035054e+01, 0.000000e+00
1.048605e+01, 0.000000e+00
1.061018e+01, 0.000000e+00
1.072292e+01, 0.000000e+00
1.082429e+01, 0.000000e+00
1.091432e+01, 0.000000e+00
1.099303e+01, 0.000000e+00
1.106048e+01, 0.000000e+00
1.111671e+01, 0.000000e+00
1.116179e+01, 0.000000e+00
1.119579e+01, 0.000000e+00
1.121879e+01, 0.000000e+00
1.123089e+01, 0.000000e+00
1.123218e+01, 0.000000e+00
1.122277e+01, 0.000000e+00
1.120277e+01, 0.000000e+00
1.117233e+01, 0.000000e+00
1.113156e+01, 0.000000e+00
1.108061e+01, 0.000000e+00
1.101963e+01, 0.000000e+00
1.094878e+01, 0.000000e+00
1.086822e+01, 0.000000e+00
1.077812e+01, 0.000000e+00
1.067867e+01, 0.000000e+00
1.057004e+01, 0.000000e+00
1.045244e+01, 0.000000e+00
1.032605e+01, 0.000000e+00
1.019109e+01, 0.000000e+00
1.004776e+01, 0.000000e+00
9.896278e+00, 0.000000e+00
9.736873e+00, 0.000000e+00
9.569769e+00, 0.000000e+00
9.395192e+00, 0.000000e+00
9.213381e+00, 0.000000e+00
9.024575e+00, 0.000000e+00
8.829021e+00, 0.000000e+00
8.626966e+00, 0.000000e+00
8.418664e+00, 0.000000e+00
8.204368e+00, 0.000000e+00
7.984337e+00, 0.000000e+00
7.758833e+00, 0.000000e+00
7.528120e+00, 0.000000e+00
7.292470e+00, 0.000000e+00
7.052138e+00, 0.000000e+00
6.807400e+00, 0.000000e+00
6.558528e+00, 0.000000e+00
6.305794e+00, 0.000000e+00
6.049474e+00, 0.000000e+00
5.789840e+00, 0.000000e+00
5.527169e+00, 0.000000e+00
5.261734e+00, 0.000000e+00
4.993812e+00, 0.000000e+00
4.723677e+00, 0.000000e+00
4.451612e+00, 0.000000e+00
4.177874e+00, 0.000000e+00
3.902744e+00, 0.000000e+00
3.626493e+00, 0.000000e+00
3.349392e+00, 0.000000e+00
3.071709e+00, 0.000000e+00
2.793710e+00, 0.000000e+00
2.515659e+00, 0.000000e+00
2.237818e+00, 0.000000e+00
1.960447e+00, 0.000000e+00
1.683801e+00, 0.000000e+00
1.408144e+00, 0.000000e+00
1.133707e+00, 0.000000e+00
8.607461e-01, 0.000000e+00
5.895048e-01, 0.000000e+00
3.202223e-01, 0.000000e+00
5.313378e-02, 0.000000e+00
2.115295e-01, 1.800000e+02
4.735406e-01, 1.800000e+02
7.326773e-01, 1.800000e+02
9.887220e-01, 1.800000e+02
1.241462e+00, 1.800000e+02
1.490681e+00, 1.800000e+02
1.736193e+00, 1.800000e+02
1.977793e+00, 1.800000e+02
2.215287e+00, 1.800000e+02
2.448491e+00, 1.800000e+02
2.677223e+00, 1.800000e+02
2.901309e+00, 1.800000e+02
3.120579e+00, 1.800000e+02
3.334869e+00, 1.800000e+02
3.544025e+00, 1.800000e+02
3.747894e+00, 1.800000e+02
3.946326e+00, 1.800000e+02
4.139195e+00, 1.800000e+02
4.326365e+00, 1.800000e+02
4.507708e+00, 1.800000e+02
4.683107e+00, 1.800000e+02
4.852450e+00, 1.800000e+02
5.015631e+00, 1.800000e+02
5.172553e+00, 1.800000e+02
5.323122e+00, 1.800000e+02
5.467254e+00, 1.800000e+02
5.604871e+00, 1.800000e+02
5.735896e+00, 1.800000e+02
5.860275e+00, 1.800000e+02
5.977943e+00, 1.800000e+02
6.088851e+00, 1.800000e+02
6.192954e+00, 1.800000e+02
6.290215e+00, 1.800000e+02
6.380602e+00, 1.800000e+02
6.464091e+00, 1.800000e+02
6.540666e+00, 1.800000e+02
6.610315e+00, 1.800000e+02
6.673034e+00, 1.800000e+02
6.728825e+00, 1.800000e+02
6.777699e+00, 1.800000e+02
6.819670e+00, 1.800000e+02
6.854759e+00, 1.800000e+02
6.882996e+00, 1.800000e+02
6.904413e+00, 1.800000e+02
6.919051e+00, 1.800000e+02
6.926958e+00, 1.800000e+02
6.928183e+00, 1.800000e+02
6.922786e+00, 1.800000e+02
6.910831e+00, 1.800000e+02
6.892388e+00, 1.800000e+02
6.867531e+00, 1.800000e+02
6.836340e+00, 1.800000e+02
6.798902e+00, 1.800000e+02
6.755305e+00, 1.800000e+02
6.705648e+00, 1.800000e+02
6.650031e+00, 1.800000e+02
6.588557e+00, 1.800000e+02
6.521340e+00, 1.800000e+02
6.448492e+00, 1.800000e+02
6.370131e+00, 1.800000e+02
6.286386e+00, 1.800000e+02
6.197376e+00, 1.800000e+02
6.103235e+00, 1.800000e+02
6.004099e+00, 1.800000e+02
5.900105e+00, 1.800000e+02
5.791394e+00, 1.800000e+02
5.678113e+00, 1.800000e+02
5.560407e+00, 1.800000e+02
5.438430e+00, 1.800000e+02
5.312333e+00, 1.800000e+02
5.182274e+00, 1.800000e+02
5.048414e+00, 1.800000e+02
4.910907e+00, 1.800000e+02
4.769919e+00, 1.800000e+02
4.625615e+00, 1.800000e+02
4.478161e+00, 1.800000e+02
4.327727e+00, 1.800000e+02
4.174480e+00, 1.800000e+02
4.018591e+00, 1.800000e+02
3.860233e+00, 1.800000e+02
3.699577e+00, 1.800000e+02
3.536797e+00, 1.800000e+02
3.372071e+00, 1.800000e+02
3.205564e+00, 1.800000e+02
3.037455e+00, 1.800000e+02
2.867917e+00, 1.800000e+02
2.697127e+00, 1.800000e+02
2.525255e+00, 1.800000e+02
2.352478e+00, 1.800000e+02
2.178966e+00, 1.800000e+02
2.004892e+00, 1.800000e+02
1.830427e+00, 1.800000e+02
1.655742e+00, 1.800000e+02
1.481008e+00, 1.800000e+02
1.306385e+00, 1.800000e+02
1.132041e+00, 1.800000e+02
9.581420e-01, 1.800000e+02
7.848494e-01, 1.800000e+02
6.123234e-01, 1.800000e+02
4.407222e-01, 1.800000e+02
2.702015e-01, 1.800000e+02
1.009148e-01, 1.800000e+02
6.698684e-02, 0.000000e+00
2.333552e-01, 0.000000e+00
3.980395e-01, 0.000000e+00
5.609075e-01, 0.000000e+00
7.218139e-01, 0.000000e+00
8.806222e-01, 0.000000e+00
1.037199e+00, 0.000000e+00
1.191414e+00, 0.000000e+00
1.343140e+00, 0.000000e+00
1.492254e+00, 0.000000e+00
1.638635e+00, 0.000000e+00
1.782169e+00, 0.000000e+00
1.922742e+00, 0.000000e+00
2.060241e+00, 0.000000e+00
2.194571e+00, 0.000000e+00
2.325625e+00, 0.000000e+00
2.453307e+00, 0.000000e+00
2.577525e+00, 0.000000e+00
2.698189e+00, 0.000000e+00
2.815216e+00, 0.000000e+00
2.928524e+00, 0.000000e+00
3.038038e+00, 0.000000e+00
3.143685e+00, 0.000000e+00
3.245399e+00, 0.000000e+00
3.343112e+00, 0.000000e+00
3.436774e+00, 0.000000e+00
3.526326e+00, 0.000000e+00
3.611718e+00, 0.000000e+00
3.692905e+00, 0.000000e+00
3.769846e+00, 0.000000e+00
3.842503e+00, 0.000000e+00
3.910845e+00, 0.000000e+00
3.974844e+00, 0.000000e+00
4.034476e+00, 0.000000e+00
4.089721e+00, 0.000000e+00
4.140567e+00, 0.000000e+00
4.187003e+00, 0.000000e+00
4.229023e+00, 0.000000e+00
4.266623e+00, 0.000000e+00
4.299809e+00, 0.000000e+00
4.328586e+00, 0.000000e+00
4.352963e+00, 0.000000e+00
4.372959e+00, 0.000000e+00
4.388590e+00, 0.000000e+00
4.399881e+00, 0.000000e+00
4.406859e+00, 0.000000e+00
4.409554e+00, 0.000000e+00
4.408003e+00, 0.000000e+00
4.402242e+00, 0.000000e+00
4.392316e+00, 0.000000e+00
4.378269e+00, 0.000000e+00
4.360152e+00, 0.000000e+00
4.338017e+00, 0.000000e+00
4.311922e+00, 0.000000e+00
4.281925e+00, 0.000000e+00
4.248090e+00, 0.000000e+00
4.210485e+00, 0.000000e+00
4.169177e+00, 0.000000e+00
4.124238e+00, 0.000000e+00
4.075744e+00, 0.000000e+00
4.023774e+00, 0.000000e+00
3.968407e+00, 0.000000e+00
3.909726e+00, 0.000000e+00
3.847818e+00, 0.000000e+00
3.782770e+00, 0.000000e+00
3.714672e+00, 0.000000e+00
3.643618e+00, 0.000000e+00
3.569702e+00, 0.000000e+00
3.493018e+00, 0.000000e+00
3.413667e+00, 0.000000e+00
3.331747e+00, 0.000000e+00
3.247360e+00, 0.000000e+00
3.160610e+00, 0.000000e+00
3.071601e+00, 0.000000e+00
2.980438e+00, 0.000000e+00
2.887229e+00, 0.000000e+00
2.792081e+00, 0.000000e+00
2.695103e+00, 0.000000e+00
2.596408e+00, 0.000000e+00
2.496100e+00, 0.000000e+00
2.394293e+00, 0.000000e+00
2.291098e+00, 0.000000e+00
2.186627e+00, 0.000000e+00
2.080993e+00, 0.000000e+00
1.974306e+00, 0.000000e+00
1.866681e+00, 0.000000e+00
1.758227e+00, 0.000000e+00
1.649059e+00, 0.000000e+00
1.539286e+00, 0.000000e+00
1.429024e+00, 0.000000e+00
1.318377e+00, 0.000000e+00
1.207458e+00, 0.000000e+00
1.096377e+00, 0.000000e+00
9.852412e-01, 0.000000e+00
8.741599e-01, 0.000000e+00
7.632391e-01, 0.000000e+00
6.525845e-01, 0.000000e+00
5.423004e-01, 0.000000e+00
4.324901e-01, 0.000000e+00
3.232551e-01, 0.000000e+00
2.146992e-01, 0.000000e+00
1.069143e-01, 0.000000e+00
9.650347e-07, 0.000000e+00
1.059454e-01, 1.800000e+02
2.108313e-01, 1.800000e+02
3.145649e-01, 1.800000e+02
4.170563e-01, 1.800000e+02
5.182179e-01, 1.800000e+02
6.179637e-01, 1.800000e+02
7.162104e-01, 1.800000e+02
8.128763e-01, 1.800000e+02
9.078795e-01, 1.800000e+02
1.001149e+00, 1.800000e+02
1.092608e+00, 1.800000e+02
1.182183e+00, 1.800000e+02
1.269807e+00, 1.800000e+02
1.355410e+00, 1.800000e+02
1.438929e+00, 1.800000e+02
1.520303e+00, 1.800000e+02
1.599471e+00, 1.800000e+02
1.676377e+00, 1.800000e+02
1.750969e+00, 1.800000e+02
1.823194e+00, 1.800000e+02
1.893003e+00, 1.800000e+02
1.960353e+00, 1.800000e+02
2.025199e+00, 1.800000e+02
2.087502e+00, 1.800000e+02
2.147225e+00, 1.800000e+02
2.204330e+00, 1.800000e+02
2.258793e+00, 1.800000e+02
2.310582e+00, 1.800000e+02
2.359672e+00, 1.800000e+02
2.406038e+00, 1.800000e+02
2.449662e+00, 1.800000e+02
2.490526e+00, 1.800000e+02
2.528617e+00, 1.800000e+02
2.563922e+00, 1.800000e+02
2.596433e+00, 1.800000e+02
2.626145e+00, 1.800000e+02
2.653054e+00, 1.800000e+02
2.677161e+00, 1.800000e+02
2.698467e+00, 1.800000e+02
2.716978e+00, 1.800000e+02
2.732702e+00, 1.800000e+02
2.745649e+00, 1.800000e+02
2.755833e+00, 1.800000e+02
2.763269e+00, 1.800000e+02
2.767976e+00, 1.800000e+02
2.769974e+00, 1.800000e+02
2.769287e+00, 1.800000e+02
2.765940e+00, 1.800000e+02
2.759961e+00, 1.800000e+02
2.751381e+00, 1.800000e+02
2.740232e+00, 1.800000e+02
2.726549e+00, 1.800000e+02
2.710370e+00, 1.800000e+02
2.691731e+00, 1.800000e+02
2.670676e+00, 1.800000e+02
2.647248e+00, 1.800000e+02
2.621490e+00, 1.800000e+02
2.593450e+00, 1.800000e+02
2.563177e+00, 1.800000e+02
2.530721e+00, 1.800000e+02
2.496134e+00, 1.800000e+02
2.459469e+00, 1.800000e+02
2.420783e+00, 1.800000e+02
2.380131e+00, 1.800000e+02
2.337572e+00, 1.800000e+02
2.293165e+00, 1.800000e+02
2.246970e+00, 1.800000e+02
2.199050e+00, 1.800000e+02
2.149471e+00, 1.800000e+02
2.098290e+00, 1.800000e+02
2.045575e+00, 1.800000e+02
1.991393e+00, 1.800000e+02
1.935809e+00, 1.800000e+02
1.878892e+00, 1.800000e+02
1.820709e+00, 1.800000e+02
1.761329e+00, 1.800000e+02
1.700821e+00, 1.800000e+02
1.639255e+00, 1.800000e+02
1.576701e+00, 1.800000e+02
1.513229e+00, 1.800000e+02
1.448910e+00, 1.800000e+02
1.383814e+00, 1.800000e+02
1.318013e+00, 1.800000e+02
1.251577e+00, 1.800000e+02
1.184577e+00, 1.800000e+02
1.117083e+00, 1.800000e+02
1.049167e+00, 1.800000e+02
9.808979e-01, 1.800000e+02
9.123464e-01, 1.800000e+02
8.435817e-01, 1.800000e+02
7.746770e-01, 1.800000e+02
7.056926e-01, 1.800000e+02
6.367006e-01, 1.800000e+02
5.677684e-01, 1.800000e+02
4.989625e-01, 1.800000e+02
4.303488e-01, 1.800000e+02
3.619922e-01, 1.800000e+02
2.939570e-01, 1.800000e+02
2.263063e-01, 1.800000e+02
1.591025e-01, 1.800000e+02
9.240659e-02, 1.800000e+02
2.627874e-02, 1.800000e+02
3.922210e-02, 0.000000e+00
1.040382e-01, 0.000000e+00
1.681130e-01, 0.000000e+00
2.313912e-01, 0.000000e+00
2.938190e-01, 0.000000e+00
3.553438e-01, 0.000000e+00
4.159144e-01, 0.000000e+00
4.754811e-01, 0.000000e+00
5.339956e-01, 0.000000e+00
5.914113e-01, 0.000000e+00
6.476793e-01, 0.000000e+00
7.027631e-01, 0.000000e+00
7.566174e-01, 0.000000e+00
8.092014e-01, 0.000000e+00
8.604766e-01, 0.000000e+00
9.104058e-01, 0.000000e+00
9.589536e-01, 0.000000e+00
1.006086e+00, 0.000000e+00
1.051772e+00, 0.000000e+00
1.095981e+00, 0.000000e+00
1.138684e+00, 0.000000e+00
1.179855e+00, 0.000000e+00
1.219468e+00, 0.000000e+00
1.257501e+00, 0.000000e+00
1.293933e+00, 0.000000e+00
1.328744e+00, 0.000000e+00
1.361915e+00, 0.000000e+00
1.393432e+00, 0.000000e+00
1.423279e+00, 0.000000e+00
1.451446e+00, 0.000000e+00
1.477920e+00, 0.000000e+00
1.502694e+00, 0.000000e+00
1.525759e+00, 0.000000e+00
1.547112e+00, 0.000000e+00
1.566749e+00, 0.000000e+00
1.584667e+00, 0.000000e+00
1.600868e+00, 0.000000e+00
1.615351e+00, 0.000000e+00
1.628121e+00, 0.000000e+00
1.639183e+00, 0.000000e+00
1.648543e+00, 0.000000e+00
1.656210e+00, 0.000000e+00
1.662192e+00, 0.000000e+00
1.666503e+00, 0.000000e+00
1.669155e+00, 0.000000e+00
1.670161e+00, 0.000000e+00
1.669538e+00, 0.000000e+00
1.667304e+00, 0.000000e+00
1.663477e+00, 0.000000e+00
1.658078e+00, 0.000000e+00
1.651127e+00, 0.000000e+00
1.642649e+00, 0.000000e+00
1.632666e+00, 0.000000e+00
1.621205e+00, 0.000000e+00
1.608292e+00, 0.000000e+00
1.593954e+00, 0.000000e+00
1.578221e+00, 0.000000e+00
1.561123e+00, 0.000000e+00
1.542690e+00, 0.000000e+00
1.522955e+00, 0.000000e+00
1.501950e+00, 0.000000e+00
1.479710e+00, 0.000000e+00
1.456269e+00, 0.000000e+00
1.431662e+00, 0.000000e+00
1.405927e+00, 0.000000e+00
1.379100e+00, 0.000000e+00
1.351219e+00, 0.000000e+00
1.322323e+00, 0.000000e+00
1.292451e+00, 0.000000e+00
1.261642e+00, 0.000000e+00
1.229936e+00, 0.000000e+00
1.197374e+00, 0.000000e+00
1.163998e+00, 0.000000e+00
1.129848e+00, 0.000000e+00
1.094966e+00, 0.000000e+00
1.059394e+00, 0.000000e+00
1.023178e+00, 0.000000e+00
9.863542e-01, 0.000000e+00
9.489684e-01, 0.000000e+00
9.110630e-01, 0.000000e+00
8.726810e-01, 0.000000e+00
8.338650e-01, 0.000000e+00
7.946579e-01, 0.000000e+00
7.551025e-01, 0.000000e+00
7.152414e-01, 0.000000e+00
6.751169e-01, 0.000000e+00
6.347715e-01, 0.000000e+00
5.942470e-01, 0.000000e+00
5.535855e-01, 0.000000e+00
5.128282e-01, 0.000000e+00
4.720164e-01, 0.000000e+00
4.311907e-01, 0.000000e+00
3.903913e-01, 0.000000e+00
3.496583e-01, 0.000000e+00
3.090309e-01, 0.000000e+00
2.685479e-01, 0.000000e+00
2.282475e-01, 0.000000e+00
1.881675e-01, 0.000000e+00
1.483473e-01, 0.000000e+00
1.088183e-01, 0.000000e+00
6.961875e-02, 0.000000e+00
3.078353e-02, 0.000000e+00
7.653099e-03, 1.800000e+02
4.565771e-02, 1.800000e+02
8.319765e-02, 1.800000e+02
1.202411e-01, 1.800000e+02
1.567570e-01, 1.800000e+02
1.927153e-01, 1.800000e+02
2.280868e-01, 1.800000e+02
2.628430e-01, 1.800000e+02
2.969567e-01, 1.800000e+02
3.304014e-01, 1.800000e+02
3.631514e-01, 1.800000e+02
3.951824e-01, 1.800000e+02
4.264707e-01, 1.800000e+02
4.569939e-01, 1.800000e+02
4.867303e-01, 1.800000e+02
5.156596e-01, 1.800000e+02
5.437622e-01, 1.800000e+02
5.710196e-01, 1.800000e+02
5.974128e-01, 1.800000e+02
6.229290e-01, 1.800000e+02
6.475511e-01, 1.800000e+02
6.712648e-01, 1.800000e+02
6.940572e-01, 1.800000e+02
7.159160e-01, 1.800000e+02
7.368302e-01, 1.800000e+02
7.567900e-01, 1.800000e+02
7.757863e-01, 1.800000e+02
7.938116e-01, 1.800000e+02
8.108589e-01, 1.800000e+02
8.269224e-01, 1.800000e+02
8.419976e-01, 1.800000e+02
8.560809e-01, 1.800000e+02
8.691695e-01, 1.800000e+02
8.812621e-01, 1.800000e+02
8.923579e-01, 1.800000e+02
9.024574e-01, 1.800000e+02
9.115620e-01, 1.800000e+02
9.196740e-01, 1.800000e+02
9.267972e-01, 1.800000e+02
9.329352e-01, 1.800000e+02
9.380934e-01, 1.800000e+02
9.422786e-01, 1.800000e+02
9.454977e-01, 1.800000e+02
9.477581e-01, 1.800000e+02
9.490690e-01, 1.800000e+02
9.494399e-01, 1.800000e+02
9.488811e-01, 1.800000e+02
9.474043e-01, 1.800000e+02
9.450212e-01, 1.800000e+02
9.417448e-01, 1.800000e+02
9.375885e-01, 1.800000e+02
9.325669e-01, 1.800000e+02
9.266946e-01, 1.800000e+02
9.199874e-01, 1.800000e+02
9.124617e-01, 1.800000e+02
9.041343e-01, 1.800000e+02
8.950228e-01, 1.800000e+02
8.851452e-01, 1.800000e+02
8.745204e-01, 1.800000e+02
8.631672e-01, 1.800000e+02
8.511057e-01, 1.800000e+02
8.383557e-01, 1.800000e+02
8.249386e-01, 1.800000e+02
8.108742e-01, 1.800000e+02
7.961844e-01, 1.800000e+02
7.808912e-01, 1.800000e+02
7.650165e-01, 1.800000e+02
7.485829e-01, 1.800000e+02
7.316130e-01, 1.800000e+02
7.141299e-01, 1.800000e+02
6.961568e-01, 1.800000e+02
6.777171e-01, 1.800000e+02
6.588346e-01, 1.800000e+02
6.395329e-01, 1.800000e+02
6.198360e-01, 1.800000e+02
5.997679e-01, 1.800000e+02
5.793527e-01, 1.800000e+02
5.586147e-01, 1.800000e+02
5.375779e-01, 1.800000e+02
5.162666e-01, 1.800000e+02
4.947049e-01, 1.800000e+02
4.729171e-01, 1.800000e+02
4.509271e-01, 1.800000e+02
4.287590e-01, 1.800000e+02
4.064378e-01, 1.800000e+02
3.839850e-01, 1.800000e+02
3.614250e-01, 1.800000e+02
3.387816e-01, 1.800000e+02
3.160777e-01, 1.800000e+02
2.933365e-01, 1.800000e+02
2.705806e-01, 1.800000e+02
2.478324e-01, 1.800000e+02
2.251143e-01, 1.800000e+02
2.024479e-01, 1.800000e+02
1.798550e-01, 1.800000e+02
1.573568e-01, 1.800000e+02
1.349741e-01, 1.800000e+02
1.127275e-01, 1.800000e+02
9.063695e-02, 1.800000e+02
6.872234e-02, 1.800000e+02
4.700290e-02, 1.800000e+02
2.549751e-02, 1.800000e+02
4.224611e-03, 1.800000e+02
1.679783e-02, 0.000000e+00
3.755232e-02, 0.000000e+00
5.802181e-02, 0.000000e+00
7.818854e-02, 0.000000e+00
9.803898e-02, 0.000000e+00
1.175564e-01, 0.000000e+00
1.367257e-01, 0.000000e+00
1.555324e-01, 0.000000e+00
1.739628e-01, 0.000000e+00
1.920032e-01, 0.000000e+00
2.096409e-01, 0.000000e+00
2.268637e-01, 0.000000e+00
2.436598e-01, 0.000000e+00
2.600179e-01, 0.000000e+00
2.759275e-01, 0.000000e+00
2.913787e-01, 0.000000e+00
3.063620e-01, 0.000000e+00
3.208684e-01, 0.000000e+00
3.348897e-01, 0.000000e+00
3.484182e-01, 0.000000e+00
3.614468e-01, 0.000000e+00
3.739688e-01, 0.000000e+00
3.859783e-01, 0.000000e+00
3.974699e-01, 0.000000e+00
4.084388e-01, 0.000000e+00
4.188799e-01, 0.000000e+00
4.287912e-01, 0.000000e+00
4.381685e-01, 0.000000e+00
4.470094e-01, 0.000000e+00
4.553119e-01, 0.000000e+00
4.630745e-01, 0.000000e+00
4.702963e-01, 0.000000e+00
4.769768e-01, 0.000000e+00
4.831162e-01, 0.000000e+00
4.887151e-01, 0.000000e+00
4.937748e-01, 0.000000e+00
4.982968e-01, 0.000000e+00
5.022835e-01, 0.000000e+00
5.057373e-01, 0.000000e+00
5.086614e-01, 0.000000e+00
5.110597e-01, 0.000000e+00
5.129359e-01, 0.000000e+00
5.142947e-01, 0.000000e+00
5.151410e-01, 0.000000e+00
5.154802e-01, 0.000000e+00
5.153182e-01, 0.000000e+00
5.146611e-01, 0.000000e+00
5.135155e-01, 0.000000e+00
5.118884e-01, 0.000000e+00
5.097873e-01, 0.000000e+00
5.072199e-01, 0.000000e+00
5.041940e-01, 0.000000e+00
5.007183e-01, 0.000000e+00
4.968013e-01, 0.000000e+00
4.924521e-01, 0.000000e+00
4.876801e-01, 0.000000e+00
4.824949e-01, 0.000000e+00
4.769062e-01, 0.000000e+00
4.709241e-01, 0.000000e+00
4.645593e-01, 0.000000e+00
4.578221e-01, 0.000000e+00
4.507235e-01, 0.000000e+00
4.432743e-01, 0.000000e+00
4.354859e-01, 0.000000e+00
4.273696e-01, 0.000000e+00
4.189369e-01, 0.000000e+00
4.101995e-01, 0.000000e+00
4.011692e-01, 0.000000e+00
3.918586e-01, 0.000000e+00
3.822785e-01, 0.000000e+00
3.724418e-01, 0.000000e+00
3.623606e-01, 0.000000e+00
3.520472e-01, 0.000000e+00
3.415140e-01, 0.000000e+00
3.307733e-01, 0.000000e+00
3.198377e-01, 0.000000e+00
3.087196e-01, 0.000000e+00
2.974315e-01, 0.000000e+00
2.859858e-01, 0.000000e+00
2.743949e-01, 0.000000e+00
2.626714e-01, 0.000000e+00
2.508276e-01, 0.000000e+00
2.388759e-01, 0.000000e+00
2.268285e-01, 0.000000e+00
2.146976e-01, 0.000000e+00
2.024955e-01, 0.000000e+00
1.902341e-01, 0.000000e+00
1.779254e-01, 0.000000e+00
1.655813e-01, 0.000000e+00
1.532134e-01, 0.000000e+00
1.408342e-01, 0.000000e+00
1.284535e-01, 0.000000e+00
1.160835e-01, 0.000000e+00
1.037354e-01, 0.000000e+00
9.142013e-02, 0.000000e+00
7.914852e-02, 0.000000e+00
6.693127e-02, 0.000000e+00
5.477888e-02, 0.000000e+00
4.270164e-02, 0.000000e+00
3.070965e-02, 0.000000e+00
1.881282e-02, 0.000000e+00
7.020860e-03, 0.000000e+00
4.656752e-03, 1.800000e+02
1.621074e-02, 1.800000e+02
2.763206e-02, 1.800000e+02
3.891189e-02, 1.800000e+02
5.004163e-02, 1.800000e+02
6.101293e-02, 1.800000e+02
7.181767e-02, 1.800000e+02
8.244798e-02, 1.800000e+02
9.289623e-02, 1.800000e+02
1.031550e-01, 1.800000e+02
1.132166e-01, 1.800000e+02
1.230754e-01, 1.800000e+02
1.327241e-01, 1.800000e+02
1.421564e-01, 1.800000e+02
1.513661e-01, 1.800000e+02
1.603475e-01, 1.800000e+02
1.690949e-01, 1.800000e+02
1.776030e-01, 1.800000e+02
1.858668e-01, 1.800000e+02
1.938815e-01, 1.800000e+02
2.016425e-01, 1.800000e+02
2.091455e-01, 1.800000e+02
2.163866e-01, 1.800000e+02
2.233621e-01, 1.800000e+02
2.300684e-01, 1.800000e+02
2.365024e-01, 1.800000e+02
2.426610e-01, 1.800000e+02
2.485415e-01, 1.800000e+02
2.541417e-01, 1.800000e+02
2.594591e-01, 1.800000e+02
2.644919e-01, 1.800000e+02
2.692385e-01, 1.800000e+02
2.736970e-01, 1.800000e+02
2.778670e-01, 1.800000e+02
2.817471e-01, 1.800000e+02
2.853366e-01, 1.800000e+02
2.886352e-01, 1.800000e+02
2.916424e-01, 1.800000e+02
2.943584e-01, 1.800000e+02
2.967834e-01, 1.800000e+02
2.989177e-01, 1.800000e+02
3.007622e-01, 1.800000e+02
3.023178e-01, 1.800000e+02
3.035854e-01, 1.800000e+02
3.045664e-01, 1.800000e+02
3.052624e-01, 1.800000e+02
3.056751e-01, 1.800000e+02
3.058065e-01, 1.800000e+02
3.056585e-01, 1.800000e+02
3.052337e-01, 1.800000e+02
3.045345e-01, 1.800000e+02
3.035636e-01, 1.800000e+02
3.023238e-01, 1.800000e+02
3.008183e-01, 1.800000e+02
2.990503e-01, 1.800000e+02
2.970230e-01, 1.800000e+02
2.947401e-01, 1.800000e+02
2.922053e-01, 1.800000e+02
2.894224e-01, 1.800000e+02
2.863954e-01, 1.800000e+02
2.831285e-01, 1.800000e+02
2.796261e-01, 1.800000e+02
2.758924e-01, 1.800000e+02
2.719321e-01, 1.800000e+02
2.677499e-01, 1.800000e+02
2.633506e-01, 1.800000e+02
2.587390e-01, 1.800000e+02
2.539204e-01, 1.800000e+02
2.488997e-01, 1.800000e+02
2.436824e-01, 1.800000e+02
2.382736e-01, 1.800000e+02
2.326790e-01, 1.800000e+02
2.269040e-01, 1.800000e+02
2.209543e-01, 1.800000e+02
2.148356e-01, 1.800000e+02
2.085537e-01, 1.800000e+02
2.021149e-01, 1.800000e+02
1.955243e-01, 1.800000e+02
1.887885e-01, 1.800000e+02
1.819134e-01, 1.800000e+02
1.749052e-01, 1.800000e+02
1.677701e-01, 1.800000e+02
1.605144e-01, 1.800000e+02
1.531443e-01, 1.800000e+02
1.456663e-01, 1.800000e+02
1.380866e-01, 1.800000e+02
1.304118e-01, 1.800000e+02
1.226483e-01, 1.800000e+02
1.148025e-01, 1.800000e+02
1.068810e-01, 1.800000e+02
9.889030e-02, 1.800000e+02
9.083698e-02, 1.800000e+02
8.272761e-02, 1.800000e+02
7.456876e-02, 1.800000e+02
6.636702e-02, 1.800000e+02
5.812898e-02, 1.800000e+02
4.986123e-02, 1.800000e+02
4.157038e-02, 1.800000e+02
3.326353e-02, 1.800000e+02
2.494621e-02, 1.800000e+02
1.662551e-02, 1.800000e+02
8.307978e-03, 1.800000e+02
##END= 
